# Supplementary material for: Extensive germline-somatic interplay contributes to prostate cancer progression through HNF1B co-option of TMPRSS2-ERG
Source: Nat Commun. 2022 Nov 28;13:7320. doi: 10.1038/s41467-022-34994-z (PMC9705428; doi:10.1038/s41467-022-34994-z)
Supplement: Supplementary file 4 — Supplementary Data 1 [file 41467_2022_34994_MOESM4_ESM.xlsx]

## Sheet: Sheet1
Supplementary Data 1
Analysis of eQTL across HNF1B locus centered 1Mbp region. P values were evaluated with linear regression. P values are two-sided and adjusted by false discovery rate.
SNP	gene	beta	t-stat	p-value	FDR
rs4430796	ENSG00000275410_HNF1B	-0.163089	-583378	1.02E-08	2.01E-05
rs11263761	ENSG00000275410_HNF1B	-0.161045	-573254	1.79E-08	2.01E-05
rs9901746	ENSG00000275410_HNF1B	0.154044	5553956	4.73E-08	3.53E-05
rs7405696	ENSG00000275410_HNF1B	0.152033	544685	8.36E-08	3.74E-05
rs12453443	ENSG00000275410_HNF1B	0.152033	544685	8.36E-08	3.74E-05
rs11263763	ENSG00000275410_HNF1B	-0.14587	-513955	4.08E-07	1.52E-04
rs8064454	ENSG00000275410_HNF1B	-0.143145	-505557	6.20E-07	1.74E-04
rs11651052	ENSG00000275410_HNF1B	-0.143145	-505557	6.20E-07	1.74E-04
rs4239217	ENSG00000275410_HNF1B	-0.145582	-502035	7.38E-07	1.84E-04
rs3760511	ENSG00000275410_HNF1B	0.136884	4926658	1.17E-06	2.62E-04
rs11658063	ENSG00000275410_HNF1B	-0.140097	-485422	1.66E-06	3.37E-04
rs7405696	ENSG00000276234_TADA2A	-0.045123	-368945	2.52E-04	4.09E-02
rs12453443	ENSG00000276234_TADA2A	-0.045123	-368945	2.52E-04	4.09E-02
rs9901746	ENSG00000276234_TADA2A	-0.044754	-367774	2.63E-04	4.09E-02
rs3760511	ENSG00000276234_TADA2A	-0.043944	-362783	3.18E-04	4.09E-02
rs9901746	ENSG00000274419_TBC1D3D	-0.649179	-286082	4.42E-03	4.30E-01
rs11649743	ENSG00000277501_RP11-697E22.2	-0.395851	-281779	5.04E-03	4.52E-01
rs11649743	ENSG00000274620_MIR378J	0.123134	276082	6.00E-03	4.94E-01
rs7405696	ENSG00000274419_TBC1D3D	-0.599142	-262315	9.00E-03	5.66E-01
rs12453443	ENSG00000274419_TBC1D3D	-0.599142	-262315	9.00E-03	5.66E-01
rs718960	ENSG00000274620_MIR378J	0.11048	2583453	1.01E-02	5.70E-01
rs4430796	ENSG00000276234_TADA2A	0.031182	2514798	1.22E-02	6.30E-01
rs11263761	ENSG00000276234_TADA2A	0.03041	2442542	1.50E-02	6.40E-01
rs9901746	ENSG00000278053_DDX52	0.026042	2391896	1.72E-02	6.40E-01
rs11263763	ENSG00000276234_TADA2A	0.028426	227289	2.35E-02	6.40E-01
rs8064454	ENSG00000276234_TADA2A	0.027702	2221677	2.68E-02	6.40E-01
rs11651052	ENSG00000276234_TADA2A	0.027702	2221677	2.68E-02	6.40E-01
rs7405696	ENSG00000278053_DDX52	0.024274	2216192	2.72E-02	6.40E-01
rs12453443	ENSG00000278053_DDX52	0.024274	2216192	2.72E-02	6.40E-01
rs718960	ENSG00000277501_RP11-697E22.2	-0.298109	-220812	2.77E-02	6.40E-01
rs11263763	ENSG00000277688_RP11-697E22.1	-0.109783	-217063	3.05E-02	6.76E-01
rs8064454	ENSG00000277688_RP11-697E22.1	-0.105147	-208496	3.76E-02	7.30E-01
rs11651052	ENSG00000277688_RP11-697E22.1	-0.105147	-208496	3.76E-02	7.30E-01
rs4239217	ENSG00000277688_RP11-697E22.1	-0.106092	-205454	4.05E-02	7.35E-01
rs718960	ENSG00000276023_DUSP14	0.060188	2038026	4.21E-02	7.37E-01
rs4430796	ENSG00000277688_RP11-697E22.1	-0.100934	-200898	4.51E-02	7.38E-01
rs7405696	ENSG00000278599_TBC1D3E	0.261663	1997344	4.64E-02	7.40E-01
rs12453443	ENSG00000278599_TBC1D3E	0.261663	1997344	4.64E-02	7.40E-01
rs11649743	ENSG00000273965_RP11-378E13.4	-0.416075	-196335	5.02E-02	7.40E-01
rs11263761	ENSG00000277688_RP11-697E22.1	-0.098798	-195877	5.07E-02	7.40E-01
rs718960	ENSG00000273965_RP11-378E13.4	-0.396712	-195425	5.13E-02	7.40E-01
rs3760511	ENSG00000277688_RP11-697E22.1	0.095914	1939492	5.31E-02	7.40E-01
rs9901746	ENSG00000278599_TBC1D3E	0.250674	19227	5.51E-02	7.44E-01
rs718960	ENSG00000278505_C17orf78	0.166109	1915982	5.60E-02	7.46E-01
rs11649743	ENSG00000278299_TBC1D3C	-0.483765	-189878	5.82E-02	7.54E-01
rs11658063	ENSG00000277688_RP11-697E22.1	-0.096414	-187778	6.10E-02	7.70E-01
rs11649743	ENSG00000278505_C17orf78	0.163852	1809544	7.10E-02	8.13E-01
rs3760511	ENSG00000278599_TBC1D3E	0.231826	1786035	7.48E-02	8.13E-01
rs11649743	ENSG00000275410_HNF1B	-0.062166	-178201	7.54E-02	8.13E-01
rs11658063	ENSG00000276234_TADA2A	0.02253	177293	7.69E-02	8.13E-01
rs11263763	ENSG00000274419_TBC1D3D	0.409576	1762231	7.87E-02	8.13E-01
rs8064454	ENSG00000274419_TBC1D3D	0.407171	1757574	7.95E-02	8.13E-01
rs11651052	ENSG00000274419_TBC1D3D	0.407171	1757574	7.95E-02	8.13E-01
rs11649743	ENSG00000276023_DUSP14	0.053547	1734637	8.35E-02	8.13E-01
rs8064454	ENSG00000274620_MIR378J	0.064446	1730262	8.43E-02	8.13E-01
rs11651052	ENSG00000274620_MIR378J	0.064446	1730262	8.43E-02	8.13E-01
rs11263763	ENSG00000274620_MIR378J	0.064238	1719002	8.63E-02	8.13E-01
rs11649743	ENSG00000275066_SYNRG	0.033802	1716429	8.68E-02	8.13E-01
rs4239217	ENSG00000276234_TADA2A	0.021891	1711174	8.77E-02	8.14E-01
rs11658063	ENSG00000274419_TBC1D3D	0.401044	1701482	8.95E-02	8.14E-01
rs4239217	ENSG00000274419_TBC1D3D	0.402037	1694701	9.08E-02	8.14E-01
rs4430796	ENSG00000274620_MIR378J	0.06177	1664831	9.66E-02	8.14E-01
rs718960	ENSG00000275066_SYNRG	0.031342	1661166	9.74E-02	8.14E-01
rs11263761	ENSG00000274620_MIR378J	0.061729	165754	9.81E-02	8.14E-01
rs4430796	ENSG00000274419_TBC1D3D	0.37898	1641923	1.01E-01	8.21E-01
rs11263761	ENSG00000274419_TBC1D3D	0.377783	1630612	1.04E-01	8.29E-01
rs3760511	ENSG00000276715_YWHAEP7	0.126721	1622395	1.05E-01	8.33E-01
rs9901746	ENSG00000274620_MIR378J	-0.059347	-161717	1.07E-01	8.33E-01
rs718960	ENSG00000274615_CH17-258A22.4	-0.112239	-160517	1.09E-01	8.37E-01
rs3760511	ENSG00000275173_AC091199.1	0.053817	159175	1.12E-01	8.50E-01
rs9901746	ENSG00000274512_TBC1D3L	0.263192	1580246	1.15E-01	8.50E-01
rs7405696	ENSG00000274620_MIR378J	-0.058107	-157506	1.16E-01	8.50E-01
rs12453443	ENSG00000274620_MIR378J	-0.058107	-157506	1.16E-01	8.50E-01
rs11649743	ENSG00000278053_DDX52	0.020981	1571651	1.17E-01	8.52E-01
rs718960	ENSG00000274487_CH17-431G21.1	0.080249	1557552	1.20E-01	8.54E-01
rs3760511	ENSG00000273513_TBC1D3K	0.118907	1548345	1.22E-01	8.54E-01
rs9901746	ENSG00000278299_TBC1D3C	-0.317659	-152135	1.29E-01	8.57E-01
rs9901746	ENSG00000278505_C17orf78	0.111296	1500199	1.34E-01	8.57E-01
rs4430796	ENSG00000274611_TBC1D3	0.282284	1475735	1.41E-01	8.72E-01
rs7405696	ENSG00000274512_TBC1D3L	0.247079	1475395	1.41E-01	8.72E-01
rs12453443	ENSG00000274512_TBC1D3L	0.247079	1475395	1.41E-01	8.72E-01
rs7405696	ENSG00000278505_C17orf78	0.108829	1459244	1.45E-01	8.72E-01
rs12453443	ENSG00000278505_C17orf78	0.108829	1459244	1.45E-01	8.72E-01
rs11263761	ENSG00000278599_TBC1D3E	-0.192885	-145518	1.46E-01	8.72E-01
rs718960	ENSG00000275410_HNF1B	-0.048597	-145265	1.47E-01	8.73E-01
rs11263761	ENSG00000274611_TBC1D3	0.273793	1425825	1.55E-01	8.75E-01
rs11263763	ENSG00000278599_TBC1D3E	-0.189265	-14225	1.56E-01	8.75E-01
rs718960	ENSG00000276715_YWHAEP7	-0.130369	-141806	1.57E-01	8.75E-01
rs4430796	ENSG00000278599_TBC1D3E	-0.18696	-141554	1.58E-01	8.75E-01
rs11658063	ENSG00000275839_CTC-421K24.1	0.175417	1404003	1.61E-01	8.75E-01
rs8064454	ENSG00000278599_TBC1D3E	-0.183861	-138626	1.66E-01	8.75E-01
rs11651052	ENSG00000278599_TBC1D3E	-0.183861	-138626	1.66E-01	8.75E-01
rs11649743	ENSG00000274487_CH17-431G21.1	0.074543	1385076	1.67E-01	8.75E-01
rs4239217	ENSG00000278599_TBC1D3E	-0.187915	-138389	1.67E-01	8.75E-01
rs7405696	ENSG00000277688_RP11-697E22.1	0.06849	1368231	1.72E-01	8.75E-01
rs12453443	ENSG00000277688_RP11-697E22.1	0.06849	1368231	1.72E-01	8.75E-01
rs718960	ENSG00000278053_DDX52	0.017434	136245	1.74E-01	8.75E-01
rs7405696	ENSG00000278299_TBC1D3C	-0.284433	-135455	1.76E-01	8.75E-01
rs12453443	ENSG00000278299_TBC1D3C	-0.284433	-135455	1.76E-01	8.75E-01
rs11658063	ENSG00000278599_TBC1D3E	-0.179734	-1332	1.84E-01	8.77E-01
rs3760511	ENSG00000278505_C17orf78	0.097702	1322822	1.87E-01	8.78E-01
rs4239217	ENSG00000275839_CTC-421K24.1	0.165016	1311917	1.90E-01	8.84E-01
rs11263761	ENSG00000274615_CH17-258A22.4	0.079207	1305034	1.93E-01	8.86E-01
rs9901746	ENSG00000277688_RP11-697E22.1	0.064054	1285894	1.99E-01	8.89E-01
rs3760511	ENSG00000274419_TBC1D3D	-0.292059	-128444	2.00E-01	8.89E-01
rs7405696	ENSG00000273513_TBC1D3K	0.099328	1279326	2.01E-01	8.91E-01
rs12453443	ENSG00000273513_TBC1D3K	0.099328	1279326	2.01E-01	8.91E-01
rs4239217	ENSG00000276023_DUSP14	0.03359	1277154	2.02E-01	8.91E-01
rs3760511	ENSG00000274620_MIR378J	-0.046358	-126815	2.05E-01	8.93E-01
rs718960	ENSG00000277688_RP11-697E22.1	-0.073399	-125887	2.09E-01	8.93E-01
rs4239217	ENSG00000273965_RP11-378E13.4	0.2265	1253225	2.11E-01	8.93E-01
rs9901746	ENSG00000276715_YWHAEP7	0.098006	1247077	2.13E-01	8.93E-01
rs8064454	ENSG00000274611_TBC1D3	0.239319	1245153	2.14E-01	8.93E-01
rs11651052	ENSG00000274611_TBC1D3	0.239319	1245153	2.14E-01	8.93E-01
rs4430796	ENSG00000274615_CH17-258A22.4	0.074519	1232102	2.19E-01	8.93E-01
rs9901746	ENSG00000273513_TBC1D3K	0.094443	1222482	2.22E-01	8.97E-01
rs3760511	ENSG00000274611_TBC1D3	-0.227741	-1209	2.27E-01	8.97E-01
rs9901746	ENSG00000274611_TBC1D3	-0.226834	-119817	2.31E-01	9.04E-01
rs11263763	ENSG00000274615_CH17-258A22.4	0.072995	1197932	2.32E-01	9.04E-01
rs11263763	ENSG00000274611_TBC1D3	0.228346	1184003	2.37E-01	9.04E-01
rs3760511	ENSG00000278053_DDX52	0.012804	1176419	2.40E-01	9.04E-01
rs8064454	ENSG00000274615_CH17-258A22.4	0.071298	1173838	2.41E-01	9.04E-01
rs11651052	ENSG00000274615_CH17-258A22.4	0.071298	1173838	2.41E-01	9.04E-01
rs11263761	ENSG00000276715_YWHAEP7	-0.089852	-112613	2.61E-01	9.06E-01
rs718960	ENSG00000274244_RP11-697E22.3	-0.060678	-1121	2.63E-01	9.06E-01
rs7405696	ENSG00000276715_YWHAEP7	0.088531	1120384	2.63E-01	9.06E-01
rs12453443	ENSG00000276715_YWHAEP7	0.088531	1120384	2.63E-01	9.06E-01
rs9901746	ENSG00000273965_RP11-378E13.4	-0.193975	-111527	2.65E-01	9.07E-01
rs11658063	ENSG00000273965_RP11-378E13.4	0.195315	1087208	2.78E-01	9.21E-01
rs7405696	ENSG00000274611_TBC1D3	-0.204744	-107563	2.83E-01	9.30E-01
rs12453443	ENSG00000274611_TBC1D3	-0.204744	-107563	2.83E-01	9.30E-01
rs4430796	ENSG00000276715_YWHAEP7	-0.084563	-106363	2.88E-01	9.41E-01
rs9901746	ENSG00000276023_DUSP14	0.026735	105605	2.91E-01	9.41E-01
rs11263761	ENSG00000276023_DUSP14	0.026887	104641	2.96E-01	9.41E-01
rs11263761	ENSG00000273513_TBC1D3K	-0.081206	-103518	3.01E-01	9.41E-01
rs11658063	ENSG00000276023_DUSP14	0.026968	1031351	3.03E-01	9.41E-01
rs11649743	ENSG00000276234_TADA2A	0.015425	1023695	3.07E-01	9.41E-01
rs11649743	ENSG00000278599_TBC1D3E	-0.162952	-101997	3.08E-01	9.41E-01
rs8064454	ENSG00000274512_TBC1D3L	-0.171264	-101113	3.12E-01	9.41E-01
rs11651052	ENSG00000274512_TBC1D3L	-0.171264	-101113	3.12E-01	9.41E-01
rs7405696	ENSG00000276023_DUSP14	0.025728	1010996	3.13E-01	9.41E-01
rs12453443	ENSG00000276023_DUSP14	0.025728	1010996	3.13E-01	9.41E-01
rs4430796	ENSG00000276023_DUSP14	0.025614	100047	3.18E-01	9.47E-01
rs4430796	ENSG00000273513_TBC1D3K	-0.077958	-0.99739	3.19E-01	9.48E-01
rs8064454	ENSG00000273965_RP11-378E13.4	0.17484	0.989765	3.23E-01	9.48E-01
rs11651052	ENSG00000273965_RP11-378E13.4	0.17484	0.989765	3.23E-01	9.48E-01
rs8064454	ENSG00000276054_RP11-378E13.3	0.037961	0.985419	3.25E-01	9.48E-01
rs11651052	ENSG00000276054_RP11-378E13.3	0.037961	0.985419	3.25E-01	9.48E-01
rs11263763	ENSG00000273965_RP11-378E13.4	0.173999	0.981778	3.27E-01	9.48E-01
rs718960	ENSG00000278299_TBC1D3C	-0.23714	-0.96893	3.33E-01	9.50E-01
rs11263761	ENSG00000278299_TBC1D3C	0.204487	0.963467	3.36E-01	9.52E-01
rs11263763	ENSG00000274512_TBC1D3L	-0.163388	-0.96139	3.37E-01	9.52E-01
rs718960	ENSG00000278599_TBC1D3E	-0.147001	-0.96048	3.37E-01	9.52E-01
rs11658063	ENSG00000274611_TBC1D3	0.187865	0.960253	3.37E-01	9.52E-01
rs3760511	ENSG00000274512_TBC1D3L	0.151293	0.91128	3.63E-01	9.72E-01
rs11263763	ENSG00000276054_RP11-378E13.3	0.035161	0.909624	3.63E-01	9.72E-01
rs4239217	ENSG00000274611_TBC1D3	0.17873	0.907596	3.65E-01	9.72E-01
rs4430796	ENSG00000278299_TBC1D3C	0.187907	0.888503	3.75E-01	9.92E-01
rs11649743	ENSG00000275173_AC091199.1	0.034713	0.83443	4.04E-01	1
rs11263763	ENSG00000273513_TBC1D3K	-0.065535	-0.83202	4.06E-01	1
rs11658063	ENSG00000278505_C17orf78	-0.063774	-0.8309	4.06E-01	1
rs11263761	ENSG00000278505_C17orf78	-0.062541	-0.82919	4.07E-01	1
rs11658063	ENSG00000274615_CH17-258A22.4	0.050398	0.815073	4.15E-01	1
rs8064454	ENSG00000273513_TBC1D3K	-0.063259	-0.80572	4.21E-01	1
rs11651052	ENSG00000273513_TBC1D3K	-0.063259	-0.80572	4.21E-01	1
rs4239217	ENSG00000273513_TBC1D3K	-0.06448	-0.80219	4.23E-01	1
rs7405696	ENSG00000273965_RP11-378E13.4	-0.13885	-0.79371	4.28E-01	1
rs12453443	ENSG00000273965_RP11-378E13.4	-0.13885	-0.79371	4.28E-01	1
rs11263761	ENSG00000276054_RP11-378E13.3	0.029942	0.777266	4.37E-01	1
rs11649743	ENSG00000274512_TBC1D3L	0.157094	0.77035	4.41E-01	1
rs4430796	ENSG00000275066_SYNRG	0.012552	0.76822	4.43E-01	1
rs4430796	ENSG00000276054_RP11-378E13.3	0.029418	0.766471	4.44E-01	1
rs4430796	ENSG00000274512_TBC1D3L	-0.128478	-0.76128	4.47E-01	1
rs11263763	ENSG00000276715_YWHAEP7	-0.060713	-0.75757	4.49E-01	1
rs11658063	ENSG00000273513_TBC1D3K	-0.060129	-0.75283	4.52E-01	1
rs4239217	ENSG00000274615_CH17-258A22.4	0.046687	0.750129	4.54E-01	1
rs8064454	ENSG00000278505_C17orf78	-0.056121	-0.74367	4.57E-01	1
rs11651052	ENSG00000278505_C17orf78	-0.056121	-0.74367	4.57E-01	1
rs11263761	ENSG00000274512_TBC1D3L	-0.125472	-0.7407	4.59E-01	1
rs3760511	ENSG00000274615_CH17-258A22.4	-0.042124	-0.70702	4.80E-01	1
rs4239217	ENSG00000278505_C17orf78	-0.054301	-0.70279	4.83E-01	1
rs8064454	ENSG00000276715_YWHAEP7	-0.055319	-0.69246	4.89E-01	1
rs11651052	ENSG00000276715_YWHAEP7	-0.055319	-0.69246	4.89E-01	1
rs7405696	ENSG00000275173_AC091199.1	0.023495	0.686398	4.93E-01	1
rs12453443	ENSG00000275173_AC091199.1	0.023495	0.686398	4.93E-01	1
rs11263763	ENSG00000278299_TBC1D3C	0.145052	0.680592	4.96E-01	1
rs11263761	ENSG00000275066_SYNRG	0.010986	0.669771	5.03E-01	1
rs4430796	ENSG00000278505_C17orf78	-0.050338	-0.6697	5.03E-01	1
rs11263761	ENSG00000273965_RP11-378E13.4	0.116106	0.657144	5.11E-01	1
rs11263763	ENSG00000276023_DUSP14	0.016654	0.645297	5.19E-01	1
rs11649743	ENSG00000276715_YWHAEP7	-0.060506	-0.62931	5.29E-01	1
rs9901746	ENSG00000277501_RP11-697E22.2	-0.071943	-0.62068	5.35E-01	1
rs9901746	ENSG00000275173_AC091199.1	0.021081	0.61898	5.36E-01	1
rs11263763	ENSG00000278053_DDX52	-0.006899	-0.61845	5.37E-01	1
rs4239217	ENSG00000277501_RP11-697E22.2	0.074371	0.617238	5.37E-01	1
rs11649743	ENSG00000274611_TBC1D3	-0.140641	-0.60728	5.44E-01	1
rs11263763	ENSG00000275173_AC091199.1	-0.020551	-0.59232	5.54E-01	1
rs8064454	ENSG00000278540_ACACA	-0.014921	-0.58862	5.56E-01	1
rs11651052	ENSG00000278540_ACACA	-0.014921	-0.58862	5.56E-01	1
rs4239217	ENSG00000276715_YWHAEP7	-0.047964	-0.58635	5.58E-01	1
rs8064454	ENSG00000278299_TBC1D3C	0.123249	0.5801	5.62E-01	1
rs11651052	ENSG00000278299_TBC1D3C	0.123249	0.5801	5.62E-01	1
rs4239217	ENSG00000278299_TBC1D3C	0.125414	0.576575	5.65E-01	1
rs7405696	ENSG00000277501_RP11-697E22.2	-0.067114	-0.57602	5.65E-01	1
rs12453443	ENSG00000277501_RP11-697E22.2	-0.067114	-0.57602	5.65E-01	1
rs8064454	ENSG00000275173_AC091199.1	-0.019602	-0.56682	5.71E-01	1
rs11651052	ENSG00000275173_AC091199.1	-0.019602	-0.56682	5.71E-01	1
rs8064454	ENSG00000278053_DDX52	-0.006257	-0.56268	5.74E-01	1
rs11651052	ENSG00000278053_DDX52	-0.006257	-0.56268	5.74E-01	1
rs4430796	ENSG00000273965_RP11-378E13.4	0.098536	0.559704	5.76E-01	1
rs11263763	ENSG00000278540_ACACA	-0.014204	-0.55848	5.77E-01	1
rs11263761	ENSG00000278053_DDX52	-0.006144	-0.55281	5.81E-01	1
rs11263763	ENSG00000278505_C17orf78	-0.041482	-0.54774	5.84E-01	1
rs11658063	ENSG00000274487_CH17-431G21.1	-0.024529	-0.53825	5.91E-01	1
rs8064454	ENSG00000276023_DUSP14	0.013546	0.526535	5.99E-01	1
rs11651052	ENSG00000276023_DUSP14	0.013546	0.526535	5.99E-01	1
rs11658063	ENSG00000276715_YWHAEP7	-0.041915	-0.51568	6.06E-01	1
rs11263763	ENSG00000275839_CTC-421K24.1	0.063635	0.515444	6.06E-01	1
rs11658063	ENSG00000278299_TBC1D3C	0.109665	0.50739	6.12E-01	1
rs718960	ENSG00000275173_AC091199.1	0.020175	0.506063	6.13E-01	1
rs3760511	ENSG00000274244_RP11-697E22.3	-0.023231	-0.50427	6.14E-01	1
rs7405696	ENSG00000275066_SYNRG	0.008041	0.494922	6.21E-01	1
rs12453443	ENSG00000275066_SYNRG	0.008041	0.494922	6.21E-01	1
rs11649743	ENSG00000277688_RP11-697E22.1	-0.028927	-0.47453	6.35E-01	1
rs9901746	ENSG00000275066_SYNRG	0.007529	0.46578	6.42E-01	1
rs4239217	ENSG00000274620_MIR378J	0.017185	0.449305	6.53E-01	1
rs11658063	ENSG00000274620_MIR378J	0.016898	0.444659	6.57E-01	1
rs718960	ENSG00000274611_TBC1D3	-0.096929	-0.43686	6.62E-01	1
rs3760511	ENSG00000278299_TBC1D3C	0.090555	0.434854	6.64E-01	1
rs4239217	ENSG00000274487_CH17-431G21.1	-0.019696	-0.42936	6.68E-01	1
rs11658063	ENSG00000277501_RP11-697E22.2	0.048082	0.401536	6.88E-01	1
rs4239217	ENSG00000275066_SYNRG	0.006741	0.401117	6.89E-01	1
rs4430796	ENSG00000278053_DDX52	-0.004349	-0.39267	6.95E-01	1
rs718960	ENSG00000278540_ACACA	-0.011352	-0.38843	6.98E-01	1
rs11263761	ENSG00000274487_CH17-431G21.1	-0.016935	-0.3781	7.06E-01	1
rs8064454	ENSG00000275839_CTC-421K24.1	0.046136	0.374874	7.08E-01	1
rs11651052	ENSG00000275839_CTC-421K24.1	0.046136	0.374874	7.08E-01	1
rs8064454	ENSG00000274487_CH17-431G21.1	-0.016513	-0.36853	7.13E-01	1
rs11651052	ENSG00000274487_CH17-431G21.1	-0.016513	-0.36853	7.13E-01	1
rs11649743	ENSG00000275839_CTC-421K24.1	0.054009	0.364665	7.16E-01	1
rs11649743	ENSG00000278540_ACACA	-0.0111	-0.36377	7.16E-01	1
rs11263763	ENSG00000274244_RP11-697E22.3	-0.017023	-0.3609	7.18E-01	1
rs3760511	ENSG00000275066_SYNRG	-0.005692	-0.35387	7.24E-01	1
rs4239217	ENSG00000275173_AC091199.1	-0.011924	-0.33671	7.36E-01	1
rs11658063	ENSG00000275173_AC091199.1	-0.011486	-0.32643	7.44E-01	1
rs8064454	ENSG00000274244_RP11-697E22.3	-0.015325	-0.32596	7.45E-01	1
rs11651052	ENSG00000274244_RP11-697E22.3	-0.015325	-0.32596	7.45E-01	1
rs3760511	ENSG00000274487_CH17-431G21.1	-0.013961	-0.31793	7.51E-01	1
rs8064454	ENSG00000277501_RP11-697E22.2	0.036385	0.309065	7.57E-01	1
rs11651052	ENSG00000277501_RP11-697E22.2	0.036385	0.309065	7.57E-01	1
rs11263763	ENSG00000274487_CH17-431G21.1	-0.013599	-0.30249	7.62E-01	1
rs718960	ENSG00000276234_TADA2A	0.004364	0.302016	7.63E-01	1
rs4430796	ENSG00000275839_CTC-421K24.1	0.036086	0.294407	7.69E-01	1
rs4239217	ENSG00000274512_TBC1D3L	0.049797	0.286874	7.74E-01	1
rs3760511	ENSG00000276054_RP11-378E13.3	0.010762	0.284792	7.76E-01	1
rs3760511	ENSG00000276023_DUSP14	0.007149	0.283486	7.77E-01	1
rs4239217	ENSG00000278053_DDX52	0.003162	0.277727	7.81E-01	1
rs9901746	ENSG00000274615_CH17-258A22.4	0.016027	0.267531	7.89E-01	1
rs11263761	ENSG00000274244_RP11-697E22.3	-0.012368	-0.26314	7.93E-01	1
rs11649743	ENSG00000273513_TBC1D3K	-0.02432	-0.25724	7.97E-01	1
rs11263763	ENSG00000277501_RP11-697E22.2	0.029889	0.253048	8.00E-01	1
rs4430796	ENSG00000274487_CH17-431G21.1	-0.011283	-0.25283	8.01E-01	1
rs11263761	ENSG00000275173_AC091199.1	-0.00867	-0.25072	8.02E-01	1
rs11658063	ENSG00000274512_TBC1D3L	0.042321	0.245378	8.06E-01	1
rs7405696	ENSG00000274615_CH17-258A22.4	0.014251	0.236668	8.13E-01	1
rs12453443	ENSG00000274615_CH17-258A22.4	0.014251	0.236668	8.13E-01	1
rs8064454	ENSG00000275066_SYNRG	0.00387	0.235753	8.14E-01	1
rs11651052	ENSG00000275066_SYNRG	0.00387	0.235753	8.14E-01	1
rs3760511	ENSG00000277501_RP11-697E22.2	0.026787	0.232175	8.17E-01	1
rs4430796	ENSG00000274244_RP11-697E22.3	-0.010695	-0.2284	8.19E-01	1
rs4430796	ENSG00000275173_AC091199.1	-0.00783	-0.22729	8.20E-01	1
rs718960	ENSG00000274512_TBC1D3L	0.042004	0.214909	8.30E-01	1
rs11263761	ENSG00000275839_CTC-421K24.1	0.026411	0.214666	8.30E-01	1
rs11658063	ENSG00000274244_RP11-697E22.3	0.010025	0.209601	8.34E-01	1
rs11649743	ENSG00000274244_RP11-697E22.3	-0.011329	-0.20022	8.41E-01	1
rs11658063	ENSG00000278540_ACACA	-0.005145	-0.19944	8.42E-01	1
rs11263763	ENSG00000275066_SYNRG	0.003101	0.188274	8.51E-01	1
rs718960	ENSG00000276054_RP11-378E13.3	0.008098	0.182171	8.56E-01	1
rs7405696	ENSG00000276054_RP11-378E13.3	0.006926	0.181435	8.56E-01	1
rs12453443	ENSG00000276054_RP11-378E13.3	0.006926	0.181435	8.56E-01	1
rs4239217	ENSG00000274244_RP11-697E22.3	0.008272	0.17184	8.64E-01	1
rs7405696	ENSG00000274487_CH17-431G21.1	0.007591	0.171115	8.64E-01	1
rs12453443	ENSG00000274487_CH17-431G21.1	0.007591	0.171115	8.64E-01	1
rs11649743	ENSG00000274419_TBC1D3D	0.046365	0.16576	8.68E-01	1
rs3760511	ENSG00000278540_ACACA	0.004101	0.165034	8.69E-01	1
rs11649743	ENSG00000276054_RP11-378E13.3	0.007406	0.1596	8.73E-01	1
rs11658063	ENSG00000275066_SYNRG	0.002517	0.150742	8.80E-01	1
rs718960	ENSG00000273513_TBC1D3K	0.011598	0.128064	8.98E-01	1
rs4430796	ENSG00000278540_ACACA	-0.003108	-0.12305	9.02E-01	1
rs9901746	ENSG00000274487_CH17-431G21.1	0.005244	0.118824	9.05E-01	1
rs9901746	ENSG00000276054_RP11-378E13.3	0.004507	0.11866	9.06E-01	1
rs11649743	ENSG00000274615_CH17-258A22.4	-0.006782	-0.09265	9.26E-01	1
rs9901746	ENSG00000275839_CTC-421K24.1	-0.009809	-0.08091	9.36E-01	1
rs3760511	ENSG00000273965_RP11-378E13.4	-0.013352	-0.07705	9.39E-01	1
rs11658063	ENSG00000278053_DDX52	0.000858	0.075811	9.40E-01	1
rs718960	ENSG00000274419_TBC1D3D	0.019866	0.074146	9.41E-01	1
rs11263761	ENSG00000277501_RP11-697E22.2	-0.008723	-0.07412	9.41E-01	1
rs7405696	ENSG00000278540_ACACA	-0.001768	-0.07042	9.44E-01	1
rs12453443	ENSG00000278540_ACACA	-0.001768	-0.07042	9.44E-01	1
rs9901746	ENSG00000274244_RP11-697E22.3	-0.003142	-0.06784	9.46E-01	1
rs11658063	ENSG00000276054_RP11-378E13.3	-0.002307	-0.05881	9.53E-01	1
rs11263761	ENSG00000278540_ACACA	-0.001423	-0.05615	9.55E-01	1
rs9901746	ENSG00000278540_ACACA	-0.001311	-0.05251	9.58E-01	1
rs7405696	ENSG00000275839_CTC-421K24.1	-0.006025	-0.04945	9.61E-01	1
rs12453443	ENSG00000275839_CTC-421K24.1	-0.006025	-0.04945	9.61E-01	1
rs3760511	ENSG00000275839_CTC-421K24.1	0.005079	0.042102	9.66E-01	1
rs7405696	ENSG00000274244_RP11-697E22.3	-0.001213	-0.02605	9.79E-01	1
rs12453443	ENSG00000274244_RP11-697E22.3	-0.001213	-0.02605	9.79E-01	1
rs718960	ENSG00000275839_CTC-421K24.1	0.003249	0.022896	9.82E-01	1
rs4239217	ENSG00000278540_ACACA	-0.000531	-0.02047	9.84E-01	1
rs4239217	ENSG00000276054_RP11-378E13.3	0.000466	0.011796	9.91E-01	1
rs4430796	ENSG00000277501_RP11-697E22.2	0.00121	0.010315	9.92E-01	1
rs11649743	ENSG00000277341_RNU6-489P	0	0	1	1
rs718960	ENSG00000277341_RNU6-489P	0	0	1	1
rs11263761	ENSG00000277341_RNU6-489P	0	0	1	1
rs4430796	ENSG00000277341_RNU6-489P	0	0	1	1
rs4239217	ENSG00000277341_RNU6-489P	0	0	1	1
rs8064454	ENSG00000277341_RNU6-489P	0	0	1	1
rs7405696	ENSG00000277341_RNU6-489P	0	0	1	1
rs11651052	ENSG00000277341_RNU6-489P	0	0	1	1
rs9901746	ENSG00000277341_RNU6-489P	0	0	1	1
rs11263763	ENSG00000277341_RNU6-489P	0	0	1	1
rs11658063	ENSG00000277341_RNU6-489P	0	0	1	1
rs12453443	ENSG00000277341_RNU6-489P	0	0	1	1
rs3760511	ENSG00000277341_RNU6-489P	0	0	1	1
rs11649743	ENSG00000277488_5S_rRNA	0	0	1	1
rs718960	ENSG00000277488_5S_rRNA	0	0	1	1
rs11263761	ENSG00000277488_5S_rRNA	0	0	1	1
rs4430796	ENSG00000277488_5S_rRNA	0	0	1	1
rs4239217	ENSG00000277488_5S_rRNA	0	0	1	1
rs8064454	ENSG00000277488_5S_rRNA	0	0	1	1
rs7405696	ENSG00000277488_5S_rRNA	0	0	1	1
rs11651052	ENSG00000277488_5S_rRNA	0	0	1	1
rs9901746	ENSG00000277488_5S_rRNA	0	0	1	1
rs11263763	ENSG00000277488_5S_rRNA	0	0	1	1
rs11658063	ENSG00000277488_5S_rRNA	0	0	1	1
rs12453443	ENSG00000277488_5S_rRNA	0	0	1	1
rs3760511	ENSG00000277488_5S_rRNA	0	0	1	1
rs11649743	ENSG00000275006_Y_RNA	0	0	1	1
rs718960	ENSG00000275006_Y_RNA	0	0	1	1
rs11263761	ENSG00000275006_Y_RNA	0	0	1	1
rs4430796	ENSG00000275006_Y_RNA	0	0	1	1
rs4239217	ENSG00000275006_Y_RNA	0	0	1	1
rs8064454	ENSG00000275006_Y_RNA	0	0	1	1
rs7405696	ENSG00000275006_Y_RNA	0	0	1	1
rs11651052	ENSG00000275006_Y_RNA	0	0	1	1
rs9901746	ENSG00000275006_Y_RNA	0	0	1	1
rs11263763	ENSG00000275006_Y_RNA	0	0	1	1
rs11658063	ENSG00000275006_Y_RNA	0	0	1	1
rs12453443	ENSG00000275006_Y_RNA	0	0	1	1
rs3760511	ENSG00000275006_Y_RNA	0	0	1	1
rs11649743	ENSG00000274663_5S_rRNA	0	0	1	1
rs718960	ENSG00000274663_5S_rRNA	0	0	1	1
rs11263761	ENSG00000274663_5S_rRNA	0	0	1	1
rs4430796	ENSG00000274663_5S_rRNA	0	0	1	1
rs4239217	ENSG00000274663_5S_rRNA	0	0	1	1
rs8064454	ENSG00000274663_5S_rRNA	0	0	1	1
rs7405696	ENSG00000274663_5S_rRNA	0	0	1	1
rs11651052	ENSG00000274663_5S_rRNA	0	0	1	1
rs9901746	ENSG00000274663_5S_rRNA	0	0	1	1
rs11263763	ENSG00000274663_5S_rRNA	0	0	1	1
rs11658063	ENSG00000274663_5S_rRNA	0	0	1	1
rs12453443	ENSG00000274663_5S_rRNA	0	0	1	1
rs3760511	ENSG00000274663_5S_rRNA	0	0	1	1
rs11649743	ENSG00000274284_Y_RNA	0	0	1	1
rs718960	ENSG00000274284_Y_RNA	0	0	1	1
rs11263761	ENSG00000274284_Y_RNA	0	0	1	1
rs4430796	ENSG00000274284_Y_RNA	0	0	1	1
rs4239217	ENSG00000274284_Y_RNA	0	0	1	1
rs8064454	ENSG00000274284_Y_RNA	0	0	1	1
rs7405696	ENSG00000274284_Y_RNA	0	0	1	1
rs11651052	ENSG00000274284_Y_RNA	0	0	1	1
rs9901746	ENSG00000274284_Y_RNA	0	0	1	1
rs11263763	ENSG00000274284_Y_RNA	0	0	1	1
rs11658063	ENSG00000274284_Y_RNA	0	0	1	1
rs12453443	ENSG00000274284_Y_RNA	0	0	1	1
rs3760511	ENSG00000274284_Y_RNA	0	0	1	1
Abbreviations: false discovery rate, FDR
