# Supplementary material for: Extensive germline-somatic interplay contributes to prostate cancer progression through HNF1B co-option of TMPRSS2-ERG
Source: Nat Commun. 2022 Nov 28;13:7320. doi: 10.1038/s41467-022-34994-z (PMC9705428; doi:10.1038/s41467-022-34994-z)
Supplement: Supplementary file 6 — Source Data [file 41467_2022_34994_MOESM6_ESM.xlsx]

## Sheet: Figure 1a
Figure 1a
238 genes that are located nearest to prostate cancer GWAS loci		1639 Transcription factor genes		21 transcription factor genes that are located nearest to prostate cancer GWAS loci		Statistics (Hypergeometric test)
AC004069.1		TFAP2A		ADNP		P = 2.49e-06
AC004797.1		TFAP2B		ESR2
AC004801.4		TFAP2C		HNF1B
AC004801.5		TFAP2D		HOXB13
AC005355.1		TFAP2E		JAZF1
AC006076.1		ARID3A		KDM2A
AC007923.1		ARID3B		MBD2
AC008680.1		ARID3C		NKX3-1
AC009097.1		ARID5A		PAX9
AC009097.2		ARID5B		PKNOX2
AC009097.3		KDM5B		RFX6
AC009522.1		ARID2		RFX7
AC012065.4		AHCTF1		SALL3
AC018552.3		AHDC1		SIX1
AC020908.3		AKNA		SLC2A4RG
AC022405.1		ASH1L		TBX1
AC040963.1		CBX2		TET2
AC073288.2		DNTTIP1		TSHZ1
AC078883.1		DOT1L		ZBTB38
AC080068.1		GLYR1		ZGPAT
AC090559.1		HMGA1		ZNF652
AC091045.1		HMGA2
AC091045.2		PHF20
AC091074.2		PHF21A
AC091074.3		PRR12
AC104370.1		SCML4
AC107204.1		SETBP1
AC108067.1		SRCAP
AC108477.1		C11orf95
AC245884.12		FAM200B
AC245884.5		SGSM2
ACOXL-AS1		ZBED1
ADGRG1		ZBED2
ADNP		ZBED3
ADNP-AS1		ZBED4
AFM		ZBED5
AGT		ZBED6
AL021707.2		ZBED9
AL021707.4		AHR
AL021707.9		AHRR
AL109897.1		ARNT
AL132857.2		ARNT2
AL136131.2		ARNTL
AL139100.2		ARNTL2
AL139317.5		ASCL1
AL163541.1		ASCL2
AL357153.1		ASCL3
AL358472.5		ASCL4
AL365255.1		ASCL5
AL449214.1		ATOH1
AL451165.1		ATOH7
AL512306.3		ATOH8
AL512328.1		BHLHA15
AL590764.1		BHLHA9
AL596442.1		BHLHE22
AL596442.3		BHLHE23
AP001610.1		BHLHE40
AP003071.2		BHLHE41
AP1G1		CCDC169-SOHLH2
ARFRP1		CLOCK
ARHGAP6		EPAS1
ARMC2		FERD3L
ATAT1		FIGLA
ATM		HAND1
BCAS4		HAND2
BCL2		HELT
BIK		HES1
BMI1P1		HES2
C9orf78		HES3
CASC17		HES4
CASC8		HES5
CASP8		HES6
CBY1		HES7
CCDC32		HEY1
CDKN2B-AS1		HEY2
CHD3		HEYL
COL23A1		HIF1A
COL2A1		HIF3A
CTBP2		LYL1
DFFA		MAX
DNAH5		MESP1
DNMT3B		MESP2
DOCK2		MITF
DPM1		MLX
DUBR		MLXIP
EEFSEC		MLXIPL
EHBP1		MNT
EMSY		MSC
ERICH1		MSGN1
ESR2		MXD1
FARP2		MXD3
FBRSL1		MXD4
FERMT2		MXI1
FGF10		MYC
FGF10-AS1		MYCL
FHIT		MYCN
FLACC1		MYF5
GDF7		MYF6
GGCX		MYOD1
GNAI2P1		MYOG
GPR160P2		NCOA1
GTPBP1		NCOA2
HAUS6		NCOA3
HAUS8		NEUROD1
HLA-DRA		NEUROD2
HNF1B		NEUROD4
HOXB13		NEUROD6
HTR3B		NEUROG1
ILRUN		NEUROG2
INCENP		NEUROG3
ITGA6		NHLH1
ITGB8		NHLH2
JAZF1		NPAS1
JOSD1		NPAS2
KCNAB3		NPAS3
KDM2A		NPAS4
KDM3B		OLIG1
KLK2		OLIG2
KLK3		OLIG3
KNL1		PTF1A
KRT8		SCX
LARP4B		SIM1
LDAH		SIM2
LIME1		SOHLH1
LINC01153		SOHLH2
LINC01162		SREBF1
LINC01169		SREBF2
LINC01496		TAL1
LINC01509		TAL2
LINC01843		TCF12
LINC02459		TCF15
LMTK2		TCF21
LNC-LBCS		TCF23
MARVELD3		TCF24
MBD2		TCF3
MBNL1		TCF4
MDM4		TCFL5
MEIS1-AS3		TFAP4
MIR4435-2HG		TFE3
MIR4686		TFEB
MMP14		TFEC
MMP7		TWIST1
MPHOSPH6		TWIST2
MS4A5		USF1
MSMB		USF2
MYEOV		USF3
MYO6		POGK
MYO9B		AC023509.3
NAALADL2		ATF1
NEDD9		ATF2
NKX3-1		ATF3
NOL10		ATF4
OACYLP		ATF5
PARTICL		ATF6
PAX9		ATF6B
PDLIM5		ATF7
PEX14		BACH1
PFKM		BACH2
PHLPP2		BATF
PIK3C2B		BATF2
PKN2-AS1		BATF3
PKNOX2		CEBPA
PLK5		CEBPB
PPATP1		CEBPD
PPFIBP2		CEBPE
PPP1R10		CEBPG
PPP1R14A		CREB1
PSMD10P1		CREB3
RAD51		CREB3L1
RAD51-AS1		CREB3L2
RAD51B		CREB3L3
RASA1		CREB3L4
RASSF3		CREB5
RFX6		CREBL2
RFX7		CREBZF
RGS17		CREM
RMDN3		DBP
RN7SKP114		DDIT3
RN7SL541P		FOS
RNA5SP471		FOSB
RNA5SP74		FOSL1
RNF227		FOSL2
RNF43		HLF
RNLS		JDP2
RNU2-48P		JUN
RNU4-10P		JUNB
RNU6-456P		JUND
RNU6-66P		MAF
RNU6-967P		MAFA
RPL23AP61		MAFB
RPL7P41		MAFF
RPS26P2		MAFG
RPSAP22		MAFK
RPUSD2		NFE2
RRAGA		NFE2L1
SALL3		NFE2L2
SAXO1		NFE2L3
SENP1		NFIL3
SESN1		NRL
SIDT1		TEF
SINHCAFP3		XBP1
SIX1		AC008770.3
SLC22A3		AC092835.1
SLC2A4RG		AC138696.1
SLC52A3		AEBP2
SNRPC		AKAP8
SPINT2		AKAP8L
SUGCT		ANKZF1
SUN2		ATMIN
SYNE2		BCL11A
TANC1		BCL11B
TAT-AS1		BCL6
TBX1		BCL6B
TERT		BNC1
TET2		BNC2
THADA		CASZ1
TMPRSS2		CCDC17
TNS3		CHAMP1
TOMM22		CPXCR1
TOR1A		CTCF
TOR1B		CTCFL
TRIM31-AS1		DPF1
TRIM8		DPF3
TSHZ1		DZIP1
TTC28		E4F1
TUBA1C		EEA1
UBE2V1P4		EGR1
UHRF1BP1		EGR2
USP20		EGR3
VAC14		EGR4
VAMP5		FAM170A
VAMP8		FEZF1
VPS53		FEZF2
ZBTB38		FIZ1
ZGPAT		GFI1
ZMIZ1		GFI1B
ZMIZ1-AS1		GLI1
ZNF652		GLI2
		GLI3
		GLI4
		GLIS1
		GLIS2
		GLIS3
		GTF3A
		GZF1
		HIC1
		HIC2
		HINFP
		HIVEP1
		HIVEP2
		HIVEP3
		HKR1
		IKZF1
		IKZF2
		IKZF3
		IKZF4
		IKZF5
		INSM1
		INSM2
		JAZF1
		KAT7
		KCMF1
		KIN
		KLF1
		KLF10
		KLF11
		KLF12
		KLF13
		KLF14
		KLF15
		KLF16
		KLF17
		KLF2
		KLF3
		KLF4
		KLF5
		KLF6
		KLF7
		KLF8
		KLF9
		L3MBTL1
		L3MBTL3
		L3MBTL4
		MAZ
		MECOM
		MTF1
		MYNN
		MYT1
		MYT1L
		MZF1
		OSR1
		OSR2
		OVOL1
		OVOL2
		OVOL3
		PEG3
		PLAG1
		PLAGL1
		PLAGL2
		PRDM1
		PRDM10
		PRDM12
		PRDM13
		PRDM14
		PRDM15
		PRDM16
		PRDM2
		PRDM4
		PRDM5
		PRDM6
		PRDM8
		PRDM9
		PRMT3
		RBAK
		RBSN
		REPIN1
		REST
		RLF
		RREB1
		SALL1
		SALL2
		SALL3
		SALL4
		SCRT1
		SCRT2
		SLC2A4RG
		SNAI1
		SNAI2
		SNAI3
		SP1
		SP2
		SP3
		SP4
		SP5
		SP6
		SP7
		SP8
		SP9
		ST18
		TRAFD1
		TSHZ1
		TSHZ2
		TSHZ3
		VEZF1
		WIZ
		WT1
		YY1
		YY2
		ZBTB1
		ZBTB10
		ZBTB11
		ZBTB12
		ZBTB14
		ZBTB16
		ZBTB17
		ZBTB18
		ZBTB2
		ZBTB20
		ZBTB21
		ZBTB22
		ZBTB25
		ZBTB26
		ZBTB3
		ZBTB32
		ZBTB33
		ZBTB34
		ZBTB37
		ZBTB38
		ZBTB39
		ZBTB4
		ZBTB40
		ZBTB41
		ZBTB42
		ZBTB43
		ZBTB44
		ZBTB45
		ZBTB46
		ZBTB47
		ZBTB48
		ZBTB49
		ZBTB5
		ZBTB6
		ZBTB7A
		ZBTB7B
		ZBTB7C
		ZBTB8A
		ZBTB8B
		ZBTB9
		ZFAT
		ZFP1
		ZFP14
		ZFP2
		ZFP28
		ZFP3
		ZFP30
		ZFP37
		ZFP41
		ZFP42
		ZFP57
		ZFP62
		ZFP64
		ZFP69
		ZFP69B
		ZFP82
		ZFP90
		ZFP91
		ZFP92
		ZFPM1
		ZFPM2
		ZFX
		ZFY
		ZIC1
		ZIC2
		ZIC3
		ZIC4
		ZIC5
		ZIK1
		ZIM2
		ZIM3
		ZKSCAN1
		ZKSCAN2
		ZKSCAN3
		ZKSCAN4
		ZKSCAN5
		ZKSCAN7
		ZKSCAN8
		ZMAT1
		ZMAT4
		ZNF10
		ZNF100
		ZNF101
		ZNF107
		ZNF112
		ZNF114
		ZNF117
		ZNF12
		ZNF121
		ZNF124
		ZNF131
		ZNF132
		ZNF133
		ZNF134
		ZNF135
		ZNF136
		ZNF138
		ZNF14
		ZNF140
		ZNF141
		ZNF142
		ZNF143
		ZNF146
		ZNF148
		ZNF154
		ZNF155
		ZNF157
		ZNF16
		ZNF160
		ZNF165
		ZNF169
		ZNF17
		ZNF174
		ZNF175
		ZNF177
		ZNF18
		ZNF180
		ZNF181
		ZNF182
		ZNF184
		ZNF189
		ZNF19
		ZNF195
		ZNF197
		ZNF2
		ZNF20
		ZNF200
		ZNF202
		ZNF205
		ZNF207
		ZNF208
		ZNF211
		ZNF212
		ZNF213
		ZNF214
		ZNF215
		ZNF217
		ZNF219
		ZNF22
		ZNF221
		ZNF222
		ZNF223
		ZNF224
		ZNF225
		ZNF226
		ZNF227
		ZNF229
		ZNF23
		ZNF230
		ZNF232
		ZNF233
		ZNF234
		ZNF235
		ZNF236
		ZNF239
		ZNF24
		ZNF248
		ZNF25
		ZNF250
		ZNF251
		ZNF253
		ZNF254
		ZNF256
		ZNF257
		ZNF26
		ZNF260
		ZNF263
		ZNF264
		ZNF266
		ZNF267
		ZNF268
		ZNF273
		ZNF274
		ZNF275
		ZNF276
		ZNF28
		ZNF280A
		ZNF280B
		ZNF280C
		ZNF280D
		ZNF281
		ZNF282
		ZNF283
		ZNF284
		ZNF285
		ZNF286A
		ZNF286B
		ZNF287
		ZNF292
		ZNF296
		ZNF3
		ZNF30
		ZNF300
		ZNF302
		ZNF304
		ZNF311
		ZNF316
		ZNF317
		ZNF318
		ZNF319
		ZNF32
		ZNF320
		ZNF322
		ZNF324
		ZNF324B
		ZNF326
		ZNF329
		ZNF331
		ZNF333
		ZNF334
		ZNF335
		ZNF337
		ZNF33A
		ZNF33B
		ZNF34
		ZNF341
		ZNF343
		ZNF345
		ZNF346
		ZNF347
		ZNF35
		ZNF350
		ZNF354A
		ZNF354B
		ZNF354C
		ZNF358
		ZNF362
		ZNF365
		ZNF366
		ZNF367
		ZNF37A
		ZNF382
		ZNF383
		ZNF384
		ZNF385A
		ZNF385B
		ZNF385C
		ZNF385D
		ZNF391
		ZNF394
		ZNF395
		ZNF396
		ZNF397
		ZNF398
		ZNF404
		ZNF407
		ZNF408
		ZNF41
		ZNF410
		ZNF414
		ZNF415
		ZNF416
		ZNF417
		ZNF418
		ZNF419
		ZNF420
		ZNF423
		ZNF425
		ZNF426
		ZNF428
		ZNF429
		ZNF43
		ZNF430
		ZNF431
		ZNF432
		ZNF433
		ZNF436
		ZNF438
		ZNF439
		ZNF44
		ZNF440
		ZNF441
		ZNF442
		ZNF443
		ZNF444
		ZNF445
		ZNF446
		ZNF449
		ZNF45
		ZNF451
		ZNF454
		ZNF460
		ZNF461
		ZNF462
		ZNF467
		ZNF468
		ZNF469
		ZNF470
		ZNF471
		ZNF473
		ZNF474
		ZNF479
		ZNF48
		ZNF480
		ZNF483
		ZNF484
		ZNF485
		ZNF486
		ZNF487
		ZNF488
		ZNF490
		ZNF491
		ZNF492
		ZNF493
		ZNF496
		ZNF497
		ZNF500
		ZNF501
		ZNF502
		ZNF503
		ZNF506
		ZNF507
		ZNF510
		ZNF511
		ZNF512B
		ZNF513
		ZNF514
		ZNF516
		ZNF517
		ZNF518A
		ZNF518B
		ZNF519
		ZNF521
		ZNF525
		ZNF526
		ZNF527
		ZNF528
		ZNF529
		ZNF530
		ZNF532
		ZNF534
		ZNF536
		ZNF540
		ZNF543
		ZNF544
		ZNF546
		ZNF547
		ZNF548
		ZNF549
		ZNF550
		ZNF551
		ZNF552
		ZNF554
		ZNF555
		ZNF556
		ZNF557
		ZNF558
		ZNF559
		ZNF560
		ZNF561
		ZNF562
		ZNF563
		ZNF564
		ZNF565
		ZNF566
		ZNF567
		ZNF568
		ZNF569
		ZNF57
		ZNF570
		ZNF571
		ZNF572
		ZNF573
		ZNF574
		ZNF575
		ZNF576
		ZNF577
		ZNF578
		ZNF579
		ZNF580
		ZNF581
		ZNF582
		ZNF583
		ZNF584
		ZNF585A
		ZNF585B
		ZNF586
		ZNF587
		ZNF587B
		ZNF589
		ZNF592
		ZNF594
		ZNF595
		ZNF596
		ZNF597
		ZNF598
		ZNF599
		ZNF600
		ZNF605
		ZNF606
		ZNF607
		ZNF608
		ZNF609
		ZNF610
		ZNF611
		ZNF613
		ZNF614
		ZNF615
		ZNF616
		ZNF618
		ZNF619
		ZNF620
		ZNF621
		ZNF623
		ZNF624
		ZNF625
		ZNF626
		ZNF627
		ZNF628
		ZNF629
		ZNF630
		ZNF639
		ZNF641
		ZNF644
		ZNF645
		ZNF646
		ZNF648
		ZNF649
		ZNF652
		ZNF654
		ZNF655
		ZNF658
		ZNF66
		ZNF660
		ZNF662
		ZNF664
		ZNF665
		ZNF667
		ZNF668
		ZNF669
		ZNF670
		ZNF671
		ZNF672
		ZNF674
		ZNF675
		ZNF676
		ZNF677
		ZNF678
		ZNF679
		ZNF680
		ZNF681
		ZNF682
		ZNF683
		ZNF684
		ZNF687
		ZNF688
		ZNF689
		ZNF69
		ZNF691
		ZNF692
		ZNF695
		ZNF696
		ZNF697
		ZNF699
		ZNF7
		ZNF70
		ZNF700
		ZNF701
		ZNF703
		ZNF704
		ZNF705A
		ZNF705B
		ZNF705D
		ZNF705E
		ZNF705G
		ZNF706
		ZNF707
		ZNF708
		ZNF709
		ZNF71
		ZNF710
		ZNF711
		ZNF713
		ZNF714
		ZNF716
		ZNF717
		ZNF718
		ZNF721
		ZNF724
		ZNF726
		ZNF727
		ZNF728
		ZNF729
		ZNF730
		ZNF732
		ZNF735
		ZNF736
		ZNF737
		ZNF74
		ZNF740
		ZNF746
		ZNF747
		ZNF749
		ZNF750
		ZNF75A
		ZNF75D
		ZNF76
		ZNF761
		ZNF763
		ZNF764
		ZNF765
		ZNF766
		ZNF768
		ZNF77
		ZNF770
		ZNF771
		ZNF772
		ZNF773
		ZNF774
		ZNF775
		ZNF776
		ZNF777
		ZNF778
		ZNF780A
		ZNF780B
		ZNF781
		ZNF782
		ZNF783
		ZNF784
		ZNF785
		ZNF786
		ZNF787
		ZNF788
		ZNF789
		ZNF79
		ZNF790
		ZNF791
		ZNF792
		ZNF793
		ZNF799
		ZNF8
		ZNF80
		ZNF800
		ZNF804A
		ZNF804B
		ZNF805
		ZNF808
		ZNF81
		ZNF813
		ZNF814
		ZNF816
		ZNF821
		ZNF823
		ZNF827
		ZNF829
		ZNF83
		ZNF830
		ZNF831
		ZNF835
		ZNF836
		ZNF837
		ZNF84
		ZNF841
		ZNF843
		ZNF844
		ZNF845
		ZNF846
		ZNF85
		ZNF850
		ZNF852
		ZNF853
		ZNF860
		ZNF865
		ZNF878
		ZNF879
		ZNF880
		ZNF883
		ZNF888
		ZNF891
		ZNF90
		ZNF91
		ZNF92
		ZNF93
		ZNF98
		ZNF99
		ZSCAN1
		ZSCAN10
		ZSCAN12
		ZSCAN16
		ZSCAN18
		ZSCAN2
		ZSCAN20
		ZSCAN21
		ZSCAN22
		ZSCAN23
		ZSCAN25
		ZSCAN26
		ZSCAN29
		ZSCAN30
		ZSCAN31
		ZSCAN32
		ZSCAN4
		ZSCAN5A
		ZSCAN5B
		ZSCAN5C
		ZSCAN9
		ZUFSP
		ZXDA
		ZXDB
		ZXDC
		PATZ1
		ZBTB24
		ZNF524
		ZNF653
		ZNF277
		ZNF512
		ZEB1
		ZEB2
		ZFHX3
		ZFHX4
		TRERF1
		ZNF541
		NFYA
		MBNL2
		ZC3H8
		ZGPAT
		CENPB
		CENPBD1
		JRK
		JRKL
		TIGD1
		TIGD2
		TIGD3
		TIGD4
		TIGD5
		TIGD6
		TIGD7
		CAMTA1
		CAMTA2
		LIN28A
		LIN28B
		YBX1
		YBX2
		YBX3
		RBPJ
		RBPJL
		CUX1
		CUX2
		ONECUT1
		ONECUT2
		ONECUT3
		SATB1
		SATB2
		CXXC1
		CXXC4
		CXXC5
		DNMT1
		FBXL19
		KDM2A
		KDM2B
		TET1
		TET3
		KMT2A
		KMT2B
		DMRT1
		DMRT2
		DMRT3
		DMRTA1
		DMRTA2
		DMRTB1
		DMRTC2
		E2F1
		E2F2
		E2F3
		E2F4
		E2F5
		E2F6
		E2F7
		E2F8
		TFDP1
		TFDP2
		TFDP3
		EBF1
		EBF2
		EBF3
		EBF4
		EHF
		ELF1
		ELF2
		ELF4
		ELF5
		ELK1
		ELK3
		ELK4
		ERF
		ERG
		ETS1
		ETS2
		ETV1
		ETV2
		ETV3
		ETV3L
		ETV4
		ETV5
		ETV6
		ETV7
		FEV
		FLI1
		GABPA
		SPDEF
		SPI1
		SPIB
		SPIC
		ELF3
		FLYWCH1
		FOXA1
		FOXA2
		FOXA3
		FOXB1
		FOXB2
		FOXC1
		FOXC2
		FOXD1
		FOXD2
		FOXD3
		FOXD4
		FOXD4L1
		FOXD4L3
		FOXD4L4
		FOXD4L5
		FOXD4L6
		FOXE1
		FOXE3
		FOXF1
		FOXF2
		FOXG1
		FOXH1
		FOXI1
		FOXI2
		FOXI3
		FOXJ1
		FOXJ2
		FOXJ3
		FOXK1
		FOXK2
		FOXL1
		FOXL2
		FOXM1
		FOXN1
		FOXN2
		FOXN3
		FOXN4
		FOXO1
		FOXO3
		FOXO4
		FOXO6
		FOXP1
		FOXP2
		FOXP3
		FOXP4
		FOXQ1
		FOXR1
		FOXR2
		FOXS1
		GATA1
		GATA2
		GATA3
		GATA4
		GATA5
		GATA6
		GATAD2A
		GATAD2B
		TRPS1
		ZGLP1
		GCM1
		GCM2
		GRHL1
		GRHL2
		GRHL3
		TFCP2
		TFCP2L1
		UBP1
		GTF2I
		GTF2IRD1
		GTF2IRD2
		GTF2IRD2B
		BBX
		CIC
		HBP1
		HMG20A
		HMG20B
		HMGN3
		LEF1
		SOX1
		SOX10
		SOX11
		SOX12
		SOX13
		SOX14
		SOX15
		SOX17
		SOX18
		SOX2
		SOX21
		SOX3
		SOX30
		SOX4
		SOX5
		SOX6
		SOX7
		SOX8
		SOX9
		SRY
		TCF7
		TCF7L1
		TCF7L2
		ADNP
		ADNP2
		ALX1
		ALX3
		ALX4
		ANHX
		ARGFX
		ARX
		BARHL1
		BARHL2
		BARX1
		BARX2
		BSX
		CDX1
		CDX2
		CDX4
		CRX
		DBX1
		DBX2
		DLX1
		DLX2
		DLX3
		DLX4
		DLX5
		DLX6
		DMBX1
		DPRX
		DRGX
		DUX1
		DUX3
		DUX4
		DUXA
		EMX1
		EMX2
		EN1
		EN2
		ESX1
		EVX1
		EVX2
		GBX1
		GBX2
		GSC
		GSC2
		GSX1
		GSX2
		HDX
		HESX1
		HHEX
		HLX
		HMBOX1
		HMX1
		HMX2
		HMX3
		HNF1A
		HNF1B
		HOMEZ
		HOXA1
		HOXA10
		HOXA11
		HOXA13
		HOXA2
		HOXA3
		HOXA4
		HOXA5
		HOXA6
		HOXA7
		HOXA9
		HOXB1
		HOXB13
		HOXB2
		HOXB3
		HOXB4
		HOXB5
		HOXB6
		HOXB7
		HOXB8
		HOXB9
		HOXC10
		HOXC11
		HOXC12
		HOXC13
		HOXC4
		HOXC5
		HOXC6
		HOXC8
		HOXC9
		HOXD1
		HOXD10
		HOXD11
		HOXD12
		HOXD13
		HOXD3
		HOXD4
		HOXD8
		HOXD9
		IRX1
		IRX2
		IRX3
		IRX4
		IRX5
		IRX6
		ISL1
		ISL2
		ISX
		LBX1
		LBX2
		LEUTX
		LHX1
		LHX2
		LHX3
		LHX4
		LHX5
		LHX6
		LHX8
		LHX9
		LMX1A
		LMX1B
		MEIS1
		MEIS2
		MEIS3
		MEOX1
		MEOX2
		MIXL1
		MKX
		MNX1
		MSX1
		MSX2
		NANOG
		NANOGNB
		NANOGP8
		NKX1-1
		NKX1-2
		NKX2-1
		NKX2-2
		NKX2-3
		NKX2-4
		NKX2-5
		NKX2-6
		NKX2-8
		NKX3-1
		NKX3-2
		NKX6-1
		NKX6-2
		NKX6-3
		NOBOX
		NOTO
		OTP
		OTX1
		OTX2
		PBX1
		PBX2
		PBX3
		PBX4
		PDX1
		PHOX2A
		PHOX2B
		PITX1
		PITX2
		PITX3
		PKNOX1
		PKNOX2
		PROP1
		PRRX1
		PRRX2
		RAX
		RAX2
		RHOXF1
		RHOXF2
		RHOXF2B
		SEBOX
		SHOX
		SHOX2
		SIX1
		SIX2
		SIX3
		SIX4
		SIX5
		SIX6
		TGIF1
		TGIF2
		TGIF2LX
		TGIF2LY
		TLX1
		TLX2
		TLX3
		TPRX1
		UNCX
		VAX1
		VAX2
		VENTX
		VSX1
		VSX2
		ZFHX2
		ZHX1
		ZHX2
		ZHX3
		PAX2
		PAX3
		PAX4
		PAX6
		PAX7
		POU1F1
		POU2F1
		POU2F2
		POU2F3
		POU3F1
		POU3F2
		POU3F3
		POU3F4
		POU4F1
		POU4F2
		POU4F3
		POU5F1
		POU5F1B
		POU5F2
		POU6F1
		POU6F2
		HSF1
		HSF2
		HSF4
		HSF5
		HSFX1
		HSFX2
		HSFY1
		HSFY2
		IRF1
		IRF2
		IRF3
		IRF4
		IRF5
		IRF6
		IRF7
		IRF8
		IRF9
		MSANTD1
		MSANTD3
		NAIF1
		BORCS8-MEF2B
		MEF2A
		MEF2B
		MEF2C
		MEF2D
		SRF
		BAZ2B
		MBD2
		MBD3
		MBD4
		MBD6
		PIN1
		SETDB1
		SETDB2
		BAZ2A
		MECP2
		MBD1
		MTERF1
		MTERF2
		MTERF3
		MTERF4
		CDC5L
		DMTF1
		MSANTD4
		MYB
		MYBL1
		MYBL2
		MYPOP
		MYSM1
		SNAPC4
		TERB1
		TERF1
		TERF2
		TTF1
		ZZZ3
		MYRF
		MYRFL
		NFX1
		NFXL1
		AR
		ESR1
		ESR2
		ESRRA
		ESRRB
		ESRRG
		HNF4A
		HNF4G
		NR0B1
		NR1D1
		NR1D2
		NR1H2
		NR1H3
		NR1H4
		NR1I2
		NR1I3
		NR2C1
		NR2C2
		NR2E1
		NR2E3
		NR2F1
		NR2F2
		NR2F6
		NR3C1
		NR3C2
		NR4A1
		NR4A2
		NR4A3
		NR5A1
		NR5A2
		NR6A1
		PGR
		PPARA
		PPARD
		PPARG
		RARA
		RARB
		RARG
		RORA
		RORB
		RORC
		RXRA
		RXRB
		RXRG
		THRA
		THRB
		VDR
		AEBP1
		ARHGAP35
		BPTF
		BRF2
		CARF
		CC2D1A
		CEBPZ
		CENPA
		CENPS
		CENPT
		CENPX
		CGGBP1
		CHCHD3
		CPEB1
		CSRNP1
		CSRNP2
		CSRNP3
		DACH1
		DACH2
		DR1
		DRAP1
		GLMP
		GPBP1
		GPBP1L1
		GTF2B
		KCNIP3
		LTF
		MTF2
		NACC2
		NFE4
		NFYB
		NFYC
		NKRF
		NME2
		NRF1
		PA2G4
		PCGF2
		PCGF6
		PHF1
		PHF19
		PLSCR1
		POU2AF1
		PREB
		PURA
		PURB
		PURG
		RAG1
		RBCK1
		REXO4
		SAFB
		SAFB2
		SCMH1
		SKI
		SKIL
		SKOR1
		SMYD3
		SNAPC2
		SNAPC5
		SON
		SPEN
		SPZ1
		TCF20
		TET2
		THYN1
		TMF1
		TOPORS
		TSC22D1
		XPA
		TP53
		TP63
		TP73
		PAX1
		PAX5
		PAX8
		PAX9
		LCOR
		LCORL
		PROX1
		PROX2
		NFAT5
		NFATC1
		NFATC2
		NFATC3
		NFATC4
		NFKB1
		NFKB2
		REL
		RELA
		RELB
		RFX1
		RFX2
		RFX3
		RFX4
		RFX5
		RFX6
		RFX7
		RFX8
		RUNX1
		RUNX2
		RUNX3
		AIRE
		DEAF1
		GMEB1
		GMEB2
		SKOR2
		SP100
		SP110
		SP140
		SP140L
		NFIA
		NFIB
		NFIC
		NFIX
		SMAD1
		SMAD3
		SMAD4
		SMAD5
		SMAD9
		STAT1
		STAT2
		STAT3
		STAT4
		STAT5A
		STAT5B
		STAT6
		EOMES
		MGA
		T
		TBR1
		TBX1
		TBX10
		TBX15
		TBX18
		TBX19
		TBX2
		TBX20
		TBX21
		TBX22
		TBX3
		TBX4
		TBX5
		TBX6
		TBP
		TBPL1
		TBPL2
		LIN54
		TEAD1
		TEAD2
		TEAD3
		TEAD4
		THAP1
		THAP10
		THAP11
		THAP12
		THAP2
		THAP3
		THAP4
		THAP5
		THAP6
		THAP7
		THAP8
		THAP9

## Sheet: Figure 1b
Figure 1b
20 prostate cancer GWAS loci and nearest genes encoding transcription factors
SNPS	CHR_ID	CHR_POS	REGION	REPORTED GENE
rs6763931	3	141383991	3q23	ZBTB38
rs7679673	4	105140377	4q24	TET2
rs339331	6	116888889	6q22.1	RFX6
rs10486567	7	27936944	7p15.1	JAZF1
rs1512268	8	23668950	8p21.2	NKX3-1
rs12785905	11	67184494	11q13.2	KDM2A
rs138466039	11	125184897	11q24.2	PKNOX2
rs11629412	14	36669089	14q13.3	PAX9
rs7153648	14	60655808	14q23.1	SIX1
rs58262369	14	64227194	14q23.2	ESR2
rs33984059	15	56093670	15q21.3	RFX7
rs11649743	17	37714971	17q12	HNF1B
rs2005705	17	37736310	17q12	HNF1B
rs4430796	17	37738049	17q12	HNF1B
rs7501939	17	37741165	17q12	HNF1B
rs8064454	17	37741595	17q12	HNF1B
rs12601991	17	37741642	17q12	HNF1B
rs11651052	17	37742390	17q12	HNF1B
rs11263763	17	37743574	17q12	HNF1B
rs11650494	17	49267824	17q21.32	HOXB13, ZNF652
rs7210100	17	49359387	17q21.33	ZNF652
rs8093601	18	54246103	18q21.2	MBD2
rs10460109	18	75324210	18q22.3	TSHZ1
rs7241993	18	79013973	18q23	SALL3
rs12480328	20	50911385	20q13.13	ADNP
rs6062509	20	63731211	20q13.33	ZGPAT, SLC2A4RG
rs2238776	22	19770369	22q11.21	TBX1

## Sheet: Figure 1c
beta	category	maf	phenocode	phenostring	SNP-Tfclose	(-log10Pvalue)	pval	phewas_code	phewas_string	category_name	Source files
-0.2083	Neoplasms from cancer register	0.3379	C3_PROSTATE	Malignant neoplasm of prostate	rs2005705	16.6718	2.129e-17	C3_PROSTATE	Malignant neoplasm of prostate	Neoplasms from cancer register	17_37736310_G_A_phenotype_associations
-0.2016	Neoplasms from cancer register	0.3526	C3_PROSTATE	Malignant neoplasm of prostate	rs11651052	16.01	9.773e-17	C3_PROSTATE	Malignant neoplasm of prostate	Neoplasms from cancer register	17_37742390_G_A_phenotype_associations
-0.1998	Neoplasms from cancer register	0.3595	C3_PROSTATE	Malignant neoplasm of prostate	rs4430796	15.9952	1.011e-16	C3_PROSTATE	Malignant neoplasm of prostate	Neoplasms from cancer register	17_37738049_A_G_phenotype_associations
-0.2	Neoplasms from cancer register	0.3552	C3_PROSTATE	Malignant neoplasm of prostate	rs8064454	15.8557	1.394e-16	C3_PROSTATE	Malignant neoplasm of prostate	Neoplasms from cancer register	17_37741595_C_A_phenotype_associations
-0.1992	Neoplasms from cancer register	0.3546	C3_PROSTATE	Malignant neoplasm of prostate	rs11263763	15.6815	2.082e-16	C3_PROSTATE	Malignant neoplasm of prostate	Neoplasms from cancer register	17_37743574_A_G_phenotype_associations
-0.185	Neoplasms from cancer register	0.4461	C3_PROSTATE	Malignant neoplasm of prostate	rs12601991	14.5498	2.82e-15	C3_PROSTATE	Malignant neoplasm of prostate	Neoplasms from cancer register	17_37741642_T_G_phenotype_associations
-0.1803	Neoplasms from cancer register	0.2972	C3_PROSTATE	Malignant neoplasm of prostate	rs7501939	11.9496	1.123e-12	C3_PROSTATE	Malignant neoplasm of prostate	Neoplasms from cancer register	17_37741165_C_T_phenotype_associations
-0.1658	Neoplasms from cancer register	0.2623	C3_PROSTATE	Malignant neoplasm of prostate	rs10486567	9.33087	4.668e-10	C3_PROSTATE	Malignant neoplasm of prostate	Neoplasms from cancer register	7_27936944_G_A_phenotype_associations
-0.1356	Neoplasms from cancer register	0.5097	C3_PROSTATE	Malignant neoplasm of prostate	rs1512268	8.2359	5.809e-09	C3_PROSTATE	Malignant neoplasm of prostate	Neoplasms from cancer register	8_23668950_T_C_phenotype_associations
0.1667	Neoplasms from cancer register	0.8478	C3_PROSTATE	Malignant neoplasm of prostate	rs11649743	6.62727	2.359e-07	C3_PROSTATE	Malignant neoplasm of prostate	Neoplasms from cancer register	17_37714971_A_G_phenotype_associations
0.3067	Neoplasms from cancer register	0.03696	C3_PROSTATE	Malignant neoplasm of prostate	rs11650494	6.501	3.155e-07	C3_PROSTATE	Malignant neoplasm of prostate	Neoplasms from cancer register	17_49267824_G_A_phenotype_associations
-0.1093	Neoplasms from cancer register	0.3346	C3_PROSTATE	Malignant neoplasm of prostate	rs339331	5.10331	7.883e-06	C3_PROSTATE	Malignant neoplasm of prostate	Neoplasms from cancer register	6_116888889_T_C_phenotype_associations
-0.0867	Neoplasms from cancer register	0.2983	C3_PROSTATE	Malignant neoplasm of prostate	rs7241993	3.22019	0.0006023	C3_PROSTATE	Malignant neoplasm of prostate	Neoplasms from cancer register	18_79013973_C_T_phenotype_associations
0.6571	Neoplasms from cancer register	0.003314	C3_PROSTATE	Malignant neoplasm of prostate	rs138466039	2.79156	0.001616	C3_PROSTATE	Malignant neoplasm of prostate	Neoplasms from cancer register	11_125184897_C_T_phenotype_associations
-0.0727	Neoplasms from cancer register	0.4916	C3_PROSTATE	Malignant neoplasm of prostate	rs7679673	2.73142	0.001856	C3_PROSTATE	Malignant neoplasm of prostate	Neoplasms from cancer register	4_105140377_C_A_phenotype_associations
0.0727	Neoplasms from cancer register	0.7413	C3_PROSTATE	Malignant neoplasm of prostate	rs6062509	2.23852	0.005774	C3_PROSTATE	Malignant neoplasm of prostate	Neoplasms from cancer register	20_63731211_G_T_phenotype_associations
0.0599	Neoplasms from cancer register	0.5183	C3_PROSTATE	Malignant neoplasm of prostate	rs8093601	1.99353	0.01015	C3_PROSTATE	Malignant neoplasm of prostate	Neoplasms from cancer register	18_54246103_G_C_phenotype_associations
-0.1176	Neoplasms from cancer register	0.05647	C3_PROSTATE	Malignant neoplasm of prostate	rs12480328	1.72377	0.01889	C3_PROSTATE	Malignant neoplasm of prostate	Neoplasms from cancer register	20_50911385_T_C_phenotype_associations
-0.0307	Neoplasms from cancer register	0.5664	C3_PROSTATE	Malignant neoplasm of prostate	rs10460109	0.723079	0.1892	C3_PROSTATE	Malignant neoplasm of prostate	Neoplasms from cancer register	18_75324210_T_C_phenotype_associations
-0.2173	Neoplasms from cancer register	0.004588	C3_PROSTATE	Malignant neoplasm of prostate	rs58262369	0.66354	0.217	C3_PROSTATE	Malignant neoplasm of prostate	Neoplasms from cancer register	14_64227194_C_T_phenotype_associations
-0.0288	Neoplasms from cancer register	0.1498	C3_PROSTATE	Malignant neoplasm of prostate	rs2238776	0.428058	0.3732	C3_PROSTATE	Malignant neoplasm of prostate	Neoplasms from cancer register	22_19770369_G_A_phenotype_associations
-0.0854	Neoplasms from cancer register	0.01088	C3_PROSTATE	Malignant neoplasm of prostate	rs33984059	0.374585	0.4221	C3_PROSTATE	Malignant neoplasm of prostate	Neoplasms from cancer register	15_56093670_A_G_phenotype_associations
0.0184	Neoplasms from cancer register	0.5074	C3_PROSTATE	Malignant neoplasm of prostate	rs11629412	0.367239	0.4293	C3_PROSTATE	Malignant neoplasm of prostate	Neoplasms from cancer register	14_36669089_G_C_phenotype_associations
0.0182	Neoplasms from cancer register	0.4571	C3_PROSTATE	Malignant neoplasm of prostate	rs6763931	0.365221	0.4313	C3_PROSTATE	Malignant neoplasm of prostate	Neoplasms from cancer register	3_141383991_G_A_phenotype_associations
0.0419	Neoplasms from cancer register	0.02915	C3_PROSTATE	Malignant neoplasm of prostate	rs12785905	0.264082	0.5444	C3_PROSTATE	Malignant neoplasm of prostate	Neoplasms from cancer register	11_67184494_G_C_phenotype_associations

## Sheet: Figure 1d
Figure 1d
shRNA knockdown assay			Relative mRNA expression to ACTIN
Cell line	Sample	Target	Replication	Replication	Replication	Average	s.e.m.	P value
V16A	Control shRNA	HNF1B	0.930177	1.0129	1.05692	1	0.0643484
V16A	HNF1B shRNA1	HNF1B	0.341656	0.425001	0.317214	0.36129	0.0565123	0.00020714
V16A	HNF1B shRNA2	HNF1B	0.494644	0.625272	0.421638	0.513851	0.103167	0.00228214

## Sheet: Figure 1e
Figure 1e
Cell proliferation (XTT assay)
0 day		HNF1B shRNA1	HNF1B shRNA2	Control shRNA
	replicate	0.0766667	0.0636667	0.0606667
	replicate	0.0616667	0.0576667	0.0656667
	replicate	0.0516667	0.0596667	0.0536667
	average	0.0633333	0.0603333	0.06
	STDEV	0.0125831	0.00305505	0.00602771
	P-value	0.700243	0.93602
2 day		HNF1B shRNA1	HNF1B shRNA2	Control shRNA
	replicate	0.482	0.427	0.511
	replicate	0.446	0.423	0.544
	replicate	0.501	0.412	0.534
	average	0.476333	0.420667	0.529667
	STDEV	0.0279344	0.00776745	0.0169214
	P-value	0.0474207	0.000532573
4 day		HNF1B shRNA1	HNF1B shRNA2	Control shRNA
	replicate	1.03133	1.48833	1.94133
	replicate	1.14033	1.46333	1.92533
	replicate	1.25333	1.50033	1.81933
	average	1.14167	1.484	1.89533
	STDEV	0.111006	0.0188768	0.0663023
	P-value	0.000541617	0.000494668

## Sheet: Figure 1f
Figure 1f
	shControl				shHNF1b 1				shHNF1b 2
Time	replicate	replicate	replicate	stv	replicate	replicate	replicate	stv	replicate	replicate	replicate	stv
0	0	0	0	0	0	0	0	0	0	0	0
3	9.26971	9.45439	9.03488	0.210252	8.89461	8.77488	9.45439	0.362724	8.59152	8.11093	8.42277	0.243818
6	17.127	17.5802	17.5341	0.24944	13.7032	13.5059	13.8224	0.159855	16.5943	16.6119	16.3658	0.137268
9	24.4839	24.5583	24.387	0.085889	18.3684	18.5974	18.8812	0.256858	22.6943	22.4917	22.7689	0.143447
12	30.3512	29.8888	30.3676	0.271847	23.0569	23.6773	22.7943	0.453419	26.4951	26.8484	26.5433	0.191579
15	37.7614	37.6896	37.7839	0.049241	26.956	27.2287	27.014	0.143635	29.6348	29.3142	29.4075	0.164932
18	39.4929	38.988	39.2711	0.253074	29.9907	29.8962	29.8357	0.0781374	31.5357	31.9704	31.817	0.220456
21	40.9175	41.1326	41.0593	0.109342	32.0104	31.8157	31.9859	0.106037	33.4058	33.7363	33.5242	0.167467
24	42.674	42.7189	42.9605	0.154122	32.7401	32.821	32.9749	0.119287	36.6496	36.5401	36.221	0.22269
27	46.7673	46.899	46.6899	0.105709	35.7503	35.8015	35.5015	0.160467	38.9529	39.0642	39.2025	0.125075
30	49.6153	49.2164	49.4722	0.20212	38.4819	38.5565	38.7127	0.117802	39.824	40.1405	39.8941	0.166262
33	51.4361	51.6748	51.4791	0.127223	40.6732	40.4437	40.5402	0.115242	42.5366	42.3194	42.5624	0.133455
36	55.6158	55.5958	55.4295	0.102275	41.9834	41.6326	41.7907	0.175709	43.0122	42.9569	43.149	0.098884
39	55.5294	55.6508	55.3644	0.143757	43.2277	42.9896	43.1242	0.119403	45.6194	45.4965	45.8679	0.189245
42	56.4031	56.4149	56.6389	0.132845	41.7525	41.5182	41.6462	0.117323	45.1189	44.8604	44.9775	0.129395
45	61.0003	60.9432	60.8988	0.0508866	43.7083	43.8657	43.7237	0.0867801	44.888	44.7964	44.9264	0.0667951
48	61.1596	60.9278	61.0455	0.11593	44.899	44.6195	44.7899	0.140835	45.5515	45.4908	45.306	0.127865
51	61.9455	62.1181	62.2283	0.142495	46.8179	46.6968	46.7129	0.0657765	42.8234	43.0173	42.8961	0.0979421
54	66.2853	66.0981	66.3621	0.135805	51.1348	51.0547	50.9256	0.105517	48.1815	48.3381	48.4763	0.147481
57	70.1903	69.8825	69.8891	0.175843	54.0197	54.1021	53.8631	0.121379	51.0373	51.1275	51.0588	0.0471021
60	74.6102	74.6937	74.8035	0.0969264	56.4862	56.5859	56.6112	0.0661024	53.6011	53.5728	53.4269	0.0934757
63	76.722	76.6902	76.8542	0.0869296	57.8673	57.794	57.613	0.130921	55.3807	55.3501	55.1234	0.140537
66	78.5739	78.6171	78.7106	0.0698765	60.0865	60.1097	59.9365	0.0940069	58.7896	58.5534	58.4482	0.174845
69	77.6018	77.4892	77.4937	0.0637584	61.2591	61.1889	60.9619	0.155316	59.3181	59.4956	59.2095	0.144408
75	79.3207	79.4161	79.2837	0.0683253	61.6093	61.596	61.497	0.061369	63.7515	63.86	63.8676	0.0649284
78	76.9596	76.7166	76.7884	0.124855	59.1543	58.9666	59.2319	0.136397	63.8284	63.7854	63.6824	0.0750032

## Sheet: Figure 1g
Figure 1g
Loss-of-function screens CRISPR (DepMap 20Q2 Achilles gene effect)
ID	Symbol	Entrez	VCAP_PROSTATE
RAN (5901)	RAN	5901	-3.62285
EEF2 (1938)	EEF2	1938	-3.50276
HSPE1 (3336)	HSPE1	3336	-3.3504
KIF11 (3832)	KIF11	3832	-3.24469
SF3A1 (10291)	SF3A1	10291	-3.24205
PSMB3 (5691)	PSMB3	5691	-3.21975
OGT (8473)	OGT	8473	-3.17544
NEDD1 (121441)	NEDD1	121441	-3.13917
PSMA6 (5687)	PSMA6	5687	-3.0946
SF3B4 (10262)	SF3B4	10262	-3.0804
CCT3 (7203)	CCT3	7203	-3.06902
PSMB6 (5694)	PSMB6	5694	-2.99153
SF3A2 (8175)	SF3A2	8175	-2.94205
SARS (6301)	SARS	6301	-2.92878
RPL17 (6139)	RPL17	6139	-2.87117
CDC123 (8872)	CDC123	8872	-2.86702
RRM2 (6241)	RRM2	6241	-2.84293
PSMD14 (10213)	PSMD14	10213	-2.83818
UBA1 (7317)	UBA1	7317	-2.78903
VPS25 (84313)	VPS25	84313	-2.78209
EIF3G (8666)	EIF3G	8666	-2.77803
CDT1 (81620)	CDT1	81620	-2.77752
GINS2 (51659)	GINS2	51659	-2.77621
PHF5A (84844)	PHF5A	84844	-2.77507
SPC24 (147841)	SPC24	147841	-2.7666
SNRNP200 (23020)	SNRNP200	23020	-2.76482
GSPT1 (2935)	GSPT1	2935	-2.75996
AARS (16)	AARS	16	-2.75638
PAM16 (51025)	PAM16	51025	-2.74362
PSMA3 (5684)	PSMA3	5684	-2.70578
TBC1D3B (414059)	TBC1D3B	414059	-2.66439
BUB3 (9184)	BUB3	9184	-2.64969
CCND1 (595)	CCND1	595	-2.62909
HAUS1 (115106)	HAUS1	115106	-2.60137
ANKLE2 (23141)	ANKLE2	23141	-2.60115
CHAF1B (8208)	CHAF1B	8208	-2.59394
SNRPD1 (6632)	SNRPD1	6632	-2.59373
LSM2 (57819)	LSM2	57819	-2.58904
EIF4A3 (9775)	EIF4A3	9775	-2.58469
EIF2S3 (1968)	EIF2S3	1968	-2.58117
DPAGT1 (1798)	DPAGT1	1798	-2.57612
PLK1 (5347)	PLK1	5347	-2.57242
POLR2L (5441)	POLR2L	5441	-2.57119
KPNB1 (3837)	KPNB1	3837	-2.548
EIF2S1 (1965)	EIF2S1	1965	-2.53753
DYNLRB1 (83658)	DYNLRB1	83658	-2.51424
SF3B3 (23450)	SF3B3	23450	-2.50892
RPL37 (6167)	RPL37	6167	-2.50843
WEE1 (7465)	WEE1	7465	-2.50688
RNF113A (7737)	RNF113A	7737	-2.50523
PRELID1 (27166)	PRELID1	27166	-2.47771
GUK1 (2987)	GUK1	2987	-2.47309
DTYMK (1841)	DTYMK	1841	-2.46944
CHEK1 (1111)	CHEK1	1111	-2.46631
MYC (4609)	MYC	4609	-2.46402
CDC45 (8318)	CDC45	8318	-2.45978
PSMD7 (5713)	PSMD7	5713	-2.45516
COPB2 (9276)	COPB2	9276	-2.45316
ALG11 (440138)	ALG11	440138	-2.45003
THAP1 (55145)	THAP1	55145	-2.43157
NCAPG (64151)	NCAPG	64151	-2.4313
ANAPC11 (51529)	ANAPC11	51529	-2.42413
KARS (3735)	KARS	3735	-2.42397
SNRPA1 (6627)	SNRPA1	6627	-2.42097
YARS (8565)	YARS	8565	-2.41801
CTCF (10664)	CTCF	10664	-2.40563
TFIP11 (24144)	TFIP11	24144	-2.40122
HAUS5 (23354)	HAUS5	23354	-2.40026
POLR3A (11128)	POLR3A	11128	-2.40004
SRSF3 (6428)	SRSF3	6428	-2.39579
POLR2E (5434)	POLR2E	5434	-2.39403
COPG1 (22820)	COPG1	22820	-2.3905
CENPW (387103)	CENPW	387103	-2.39045
SDE2 (163859)	SDE2	163859	-2.38614
HCFC1 (3054)	HCFC1	3054	-2.3764
RNPC3 (55599)	RNPC3	55599	-2.37229
CDC16 (8881)	CDC16	8881	-2.37044
ALG2 (85365)	ALG2	85365	-2.36665
NKAP (79576)	NKAP	79576	-2.36378
EP300 (2033)	EP300	2033	-2.35866
CDC20 (991)	CDC20	991	-2.35091
ANAPC4 (29945)	ANAPC4	29945	-2.34556
ETF1 (2107)	ETF1	2107	-2.34035
DNM2 (1785)	DNM2	1785	-2.33919
CDC5L (988)	CDC5L	988	-2.33035
SMU1 (55234)	SMU1	55234	-2.32586
RABGGTA (5875)	RABGGTA	5875	-2.31989
EIF3A (8661)	EIF3A	8661	-2.31982
XPO1 (7514)	XPO1	7514	-2.31841
RPL23 (9349)	RPL23	9349	-2.31404
PSMA1 (5682)	PSMA1	5682	-2.31074
RPS13 (6207)	RPS13	6207	-2.30363
PAFAH1B1 (5048)	PAFAH1B1	5048	-2.30247
PRPF19 (27339)	PRPF19	27339	-2.29713
HNRNPK (3190)	HNRNPK	3190	-2.29699
CDK4 (1019)	CDK4	1019	-2.29418
LRR1 (122769)	LRR1	122769	-2.28418
SRSF2 (6427)	SRSF2	6427	-2.27488
RPL12 (6136)	RPL12	6136	-2.27255
CHMP6 (79643)	CHMP6	79643	-2.27108
PPP2CA (5515)	PPP2CA	5515	-2.26974
PUF60 (22827)	PUF60	22827	-2.2649
ORC6 (23594)	ORC6	23594	-2.2647
SAP30BP (29115)	SAP30BP	29115	-2.25866
CCT4 (10575)	CCT4	10575	-2.25677
RRM1 (6240)	RRM1	6240	-2.24234
POLE2 (5427)	POLE2	5427	-2.2392
IARS2 (55699)	IARS2	55699	-2.23904
SLC39A7 (7922)	SLC39A7	7922	-2.23036
PRPF38A (84950)	PRPF38A	84950	-2.23024
SNRPB (6628)	SNRPB	6628	-2.22741
POLR2C (5432)	POLR2C	5432	-2.2259
DNAJC17 (55192)	DNAJC17	55192	-2.22372
XAB2 (56949)	XAB2	56949	-2.21358
ESPL1 (9700)	ESPL1	9700	-2.2131
RPS20 (6224)	RPS20	6224	-2.2121
EFTUD2 (9343)	EFTUD2	9343	-2.20568
HNF1B (6928)	HNF1B	6928	-2.20444
RUVBL1 (8607)	RUVBL1	8607	-2.20006
PPWD1 (23398)	PPWD1	23398	-2.19904
DHX15 (1665)	DHX15	1665	-2.19068
PRPF31 (26121)	PRPF31	26121	-2.18672
TUBGCP3 (10426)	TUBGCP3	10426	-2.18511
CDCA8 (55143)	CDCA8	55143	-2.17653
TUBGCP2 (10844)	TUBGCP2	10844	-2.17526
SSU72 (29101)	SSU72	29101	-2.17138
RPL4 (6124)	RPL4	6124	-2.17117
PCNA (5111)	PCNA	5111	-2.1707
SPC25 (57405)	SPC25	57405	-2.16965
TXNL4A (10907)	TXNL4A	10907	-2.16848
HYOU1 (10525)	HYOU1	10525	-2.16844
COPB1 (1315)	COPB1	1315	-2.16506
PSMC3 (5702)	PSMC3	5702	-2.15778
PFDN2 (5202)	PFDN2	5202	-2.15386
MCL1 (4170)	MCL1	4170	-2.15369
SGF29 (112869)	SGF29	112869	-2.1532
SF3A3 (10946)	SF3A3	10946	-2.14858
SMC2 (10592)	SMC2	10592	-2.14735
WARS (7453)	WARS	7453	-2.14109
SMC1A (8243)	SMC1A	8243	-2.13907
GEMIN5 (25929)	GEMIN5	25929	-2.13767
SRSF7 (6432)	SRSF7	6432	-2.12298
SNRNP25 (79622)	SNRNP25	79622	-2.12285
NAA10 (8260)	NAA10	8260	-2.11888
DONSON (29980)	DONSON	29980	-2.11244
CDK1 (983)	CDK1	983	-2.11234
HAUS7 (55559)	HAUS7	55559	-2.10922
NUP93 (9688)	NUP93	9688	-2.10754
WDR43 (23160)	WDR43	23160	-2.10575
RPL11 (6135)	RPL11	6135	-2.09771
COPA (1314)	COPA	1314	-2.09499
ZMAT2 (153527)	ZMAT2	153527	-2.09459
IGF1R (3480)	IGF1R	3480	-2.08969
RPS15A (6210)	RPS15A	6210	-2.08102
DHDDS (79947)	DHDDS	79947	-2.07414
DAD1 (1603)	DAD1	1603	-2.06704
RPL8 (6132)	RPL8	6132	-2.06668
SFPQ (6421)	SFPQ	6421	-2.06324
VCP (7415)	VCP	7415	-2.05915
BORA (79866)	BORA	79866	-2.05777
DHPS (1725)	DHPS	1725	-2.05767
THOC2 (57187)	THOC2	57187	-2.05153
PSMB5 (5693)	PSMB5	5693	-2.05133
IARS (3376)	IARS	3376	-2.05054
SS18L2 (51188)	SS18L2	51188	-2.04386
SAP18 (10284)	SAP18	10284	-2.04379
WDR5 (11091)	WDR5	11091	-2.04334
SAE1 (10055)	SAE1	10055	-2.04106
TOMM22 (56993)	TOMM22	56993	-2.03537
SF3B5 (83443)	SF3B5	83443	-2.03479
CDK7 (1022)	CDK7	1022	-2.03456
NUDT21 (11051)	NUDT21	11051	-2.03336
SNRPF (6636)	SNRPF	6636	-2.03247
INTS9 (55756)	INTS9	55756	-2.03091
HAUS4 (54930)	HAUS4	54930	-2.03082
ZPR1 (8882)	ZPR1	8882	-2.03024
AURKB (9212)	AURKB	9212	-2.02671
RNGTT (8732)	RNGTT	8732	-2.02503
PRPF6 (24148)	PRPF6	24148	-2.01984
GINS3 (64785)	GINS3	64785	-2.01979
PFN1 (5216)	PFN1	5216	-2.01548
ATP6V0C (527)	ATP6V0C	527	-2.01045
TSR2 (90121)	TSR2	90121	-2.00952
AURKA (6790)	AURKA	6790	-2.00928
RAD21 (5885)	RAD21	5885	-2.00668
DTL (51514)	DTL	51514	-2.0066
FOXA1 (3169)	FOXA1	3169	-1.99668
SNRPE (6635)	SNRPE	6635	-1.99439
CWC22 (57703)	CWC22	57703	-1.99323
BRF2 (55290)	BRF2	55290	-1.99115
SMG1 (23049)	SMG1	23049	-1.9863
NUP153 (9972)	NUP153	9972	-1.98004
RBM39 (9584)	RBM39	9584	-1.97984
ANAPC2 (29882)	ANAPC2	29882	-1.97871
SMARCB1 (6598)	SMARCB1	6598	-1.97861
NDC80 (10403)	NDC80	10403	-1.97805
MRGBP (55257)	MRGBP	55257	-1.97568
PSMA5 (5686)	PSMA5	5686	-1.97448
TANGO6 (79613)	TANGO6	79613	-1.9737
ALG1 (56052)	ALG1	56052	-1.96867
BUB1B (701)	BUB1B	701	-1.96855
YJU2 (55702)	YJU2	55702	-1.96127
TNPO3 (23534)	TNPO3	23534	-1.9596
GARS (2617)	GARS	2617	-1.95732
RPS28 (6234)	RPS28	6234	-1.9569
FAU (2197)	FAU	2197	-1.95422
FARSB (10056)	FARSB	10056	-1.95226
EIF3F (8665)	EIF3F	8665	-1.95106
EIF5 (1983)	EIF5	1983	-1.95033
RBM22 (55696)	RBM22	55696	-1.94944
CARS (833)	CARS	833	-1.94924
IRS2 (8660)	IRS2	8660	-1.94922
DUX4 (100288687)	DUX4	100288687	-1.94853
RPS29 (6235)	RPS29	6235	-1.94255
RPL10A (4736)	RPL10A	4736	-1.94236
HSPA5 (3309)	HSPA5	3309	-1.94222
EIF3B (8662)	EIF3B	8662	-1.94064
HMGCR (3156)	HMGCR	3156	-1.93693
ATP2A2 (488)	ATP2A2	488	-1.93271
NSF (4905)	NSF	4905	-1.92969
SYS1 (90196)	SYS1	90196	-1.92703
HOXB13 (10481)	HOXB13	10481	-1.9261
RPLP2 (6181)	RPLP2	6181	-1.92214
CDK11A (728642)	CDK11A	728642	-1.91973
SNIP1 (79753)	SNIP1	79753	-1.91921
GINS1 (9837)	GINS1	9837	-1.9184
PRIM1 (5557)	PRIM1	5557	-1.91583
SNRPG (6637)	SNRPG	6637	-1.91581
RPS16 (6217)	RPS16	6217	-1.91365
PSMA7 (5688)	PSMA7	5688	-1.9131
CNOT3 (4849)	CNOT3	4849	-1.91072
RABGGTB (5876)	RABGGTB	5876	-1.91035
PRPF8 (10594)	PRPF8	10594	-1.90756
ARL2 (402)	ARL2	402	-1.90545
BANP (54971)	BANP	54971	-1.90228
PAK1IP1 (55003)	PAK1IP1	55003	-1.89956
RPAIN (84268)	RPAIN	84268	-1.89249
NUP85 (79902)	NUP85	79902	-1.89232
POLR3E (55718)	POLR3E	55718	-1.89055
SEC13 (6396)	SEC13	6396	-1.89035
MCM2 (4171)	MCM2	4171	-1.8902
RPS8 (6202)	RPS8	6202	-1.88855
HNRNPH1 (3187)	HNRNPH1	3187	-1.88704
RPS11 (6205)	RPS11	6205	-1.88606
PMPCA (23203)	PMPCA	23203	-1.88119
WDR82 (80335)	WDR82	80335	-1.88098
RBBP6 (5930)	RBBP6	5930	-1.87854
LSM8 (51691)	LSM8	51691	-1.87848
NUS1 (116150)	NUS1	116150	-1.87721
TPX2 (22974)	TPX2	22974	-1.87604
PMPCB (9512)	PMPCB	9512	-1.87596
DUT (1854)	DUT	1854	-1.87144
SEC61A1 (29927)	SEC61A1	29927	-1.8677
ZMAT5 (55954)	ZMAT5	55954	-1.86705
NPIPB6 (728741)	NPIPB6	728741	-1.86295
RPLP0 (6175)	RPLP0	6175	-1.85888
TUBG1 (7283)	TUBG1	7283	-1.85887
DYNC1H1 (1778)	DYNC1H1	1778	-1.85529
NCBP2 (22916)	NCBP2	22916	-1.85477
CHAF1A (10036)	CHAF1A	10036	-1.85456
ZNF720 (124411)	ZNF720	124411	-1.85408
BUD31 (8896)	BUD31	8896	-1.8524
ZBTB11 (27107)	ZBTB11	27107	-1.85093
POLR1A (25885)	POLR1A	25885	-1.84989
GPKOW (27238)	GPKOW	27238	-1.84924
USP5 (8078)	USP5	8078	-1.84606
NUTF2 (10204)	NUTF2	10204	-1.84387
PSMA2 (5683)	PSMA2	5683	-1.83778
PSMB4 (5692)	PSMB4	5692	-1.83724
POLD3 (10714)	POLD3	10714	-1.83301
PSMD4 (5710)	PSMD4	5710	-1.83131
TLE3 (7090)	TLE3	7090	-1.83
COPS6 (10980)	COPS6	10980	-1.82947
RPL3 (6122)	RPL3	6122	-1.82571
RPS9 (6203)	RPS9	6203	-1.82561
KMT2D (8085)	KMT2D	8085	-1.82431
FURIN (5045)	FURIN	5045	-1.82409
PRC1 (9055)	PRC1	9055	-1.82255
EIF3M (10480)	EIF3M	10480	-1.82049
PMF1 (11243)	PMF1	11243	-1.81992
KIF23 (9493)	KIF23	9493	-1.81285
ACLY (47)	ACLY	47	-1.81262
COPS5 (10987)	COPS5	10987	-1.8124
MTREX (23517)	MTREX	23517	-1.81166
PCID2 (55795)	PCID2	55795	-1.81144
POLE (5426)	POLE	5426	-1.8112
U2AF2 (11338)	U2AF2	11338	-1.81081
RPS27A (6233)	RPS27A	6233	-1.80831
PHB (5245)	PHB	5245	-1.80526
RPS6 (6194)	RPS6	6194	-1.80301
NUP133 (55746)	NUP133	55746	-1.80047
NELFB (25920)	NELFB	25920	-1.79936
EIF3I (8668)	EIF3I	8668	-1.79905
SNW1 (22938)	SNW1	22938	-1.79675
ATP6V1B2 (526)	ATP6V1B2	526	-1.79639
EIF2B3 (8891)	EIF2B3	8891	-1.79637
RPL13 (6137)	RPL13	6137	-1.79363
RCC1 (1104)	RCC1	1104	-1.79308
MARS (4141)	MARS	4141	-1.78979
UBC (7316)	UBC	7316	-1.78849
RBM8A (9939)	RBM8A	9939	-1.78761
HIST1H2BJ (8970)	HIST1H2BJ	8970	-1.78402
CNIH4 (29097)	CNIH4	29097	-1.77973
HINFP (25988)	HINFP	25988	-1.77856
TARS (6897)	TARS	6897	-1.77516
ARCN1 (372)	ARCN1	372	-1.77448
CHD4 (1108)	CHD4	1108	-1.77178
CACTIN (58509)	CACTIN	58509	-1.76333
COASY (80347)	COASY	80347	-1.76173
RBM25 (58517)	RBM25	58517	-1.75936
RPS19 (6223)	RPS19	6223	-1.75855
RSL24D1 (51187)	RSL24D1	51187	-1.75788
SUPT6H (6830)	SUPT6H	6830	-1.75781
NUP205 (23165)	NUP205	23165	-1.75734
STAG2 (10735)	STAG2	10735	-1.75638
RPL27A (6157)	RPL27A	6157	-1.754
YPEL5 (51646)	YPEL5	51646	-1.74702
RPL7A (6130)	RPL7A	6130	-1.74244
RRN3 (54700)	RRN3	54700	-1.74193
NXF1 (10482)	NXF1	10482	-1.7414
GPS1 (2873)	GPS1	2873	-1.73937
SBNO1 (55206)	SBNO1	55206	-1.73909
TBCC (6903)	TBCC	6903	-1.73605
SYMPK (8189)	SYMPK	8189	-1.732
UFD1 (7353)	UFD1	7353	-1.73064
TADA1 (117143)	TADA1	117143	-1.72773
CLTC (1213)	CLTC	1213	-1.72719
TTC27 (55622)	TTC27	55622	-1.72699
IK (3550)	IK	3550	-1.72378
POLR1C (9533)	POLR1C	9533	-1.72331
EIF2B2 (8892)	EIF2B2	8892	-1.72227
TUT1 (64852)	TUT1	64852	-1.72194
CPSF1 (29894)	CPSF1	29894	-1.7208
NVL (4931)	NVL	4931	-1.72052
GBF1 (8729)	GBF1	8729	-1.72049
EIF3D (8664)	EIF3D	8664	-1.71961
HAUS6 (54801)	HAUS6	54801	-1.71692
CSE1L (1434)	CSE1L	1434	-1.71673
RACK1 (10399)	RACK1	10399	-1.71009
SNU13 (4809)	SNU13	4809	-1.70962
UTP15 (84135)	UTP15	84135	-1.70893
KANSL3 (55683)	KANSL3	55683	-1.70545
INTS1 (26173)	INTS1	26173	-1.70327
DCTN5 (84516)	DCTN5	84516	-1.70184
SNAPC1 (6617)	SNAPC1	6617	-1.70147
INTS3 (65123)	INTS3	65123	-1.69947
RPS17 (6218)	RPS17	6218	-1.69831
NARS (4677)	NARS	4677	-1.68946
PPP2R1A (5518)	PPP2R1A	5518	-1.68767
GRHL2 (79977)	GRHL2	79977	-1.68618
DHX37 (57647)	DHX37	57647	-1.68383
SCAP (22937)	SCAP	22937	-1.68361
PCF11 (51585)	PCF11	51585	-1.68311
TCP1 (6950)	TCP1	6950	-1.68048
RPL18 (6141)	RPL18	6141	-1.67102
RPA3 (6119)	RPA3	6119	-1.66954
POLR2I (5438)	POLR2I	5438	-1.66702
RPS3A (6189)	RPS3A	6189	-1.66162
MYBL2 (4605)	MYBL2	4605	-1.65767
CKAP5 (9793)	CKAP5	9793	-1.65702
RACGAP1 (29127)	RACGAP1	29127	-1.65635
SMC3 (9126)	SMC3	9126	-1.65621
DDB1 (1642)	DDB1	1642	-1.65607
SF1 (7536)	SF1	7536	-1.65489
DDX41 (51428)	DDX41	51428	-1.65261
RPL24 (6152)	RPL24	6152	-1.65239
RIOK1 (83732)	RIOK1	83732	-1.65146
DOHH (83475)	DOHH	83475	-1.64925
GRPEL1 (80273)	GRPEL1	80273	-1.64916
PRELID3B (51012)	PRELID3B	51012	-1.64896
PSMA4 (5685)	PSMA4	5685	-1.64853
TAF5L (27097)	TAF5L	27097	-1.64782
TUBGCP5 (114791)	TUBGCP5	114791	-1.64659
NUP43 (348995)	NUP43	348995	-1.64523
ZRSR2 (8233)	ZRSR2	8233	-1.64456
NUP88 (4927)	NUP88	4927	-1.64405
CFDP1 (10428)	CFDP1	10428	-1.64283
RBM14 (10432)	RBM14	10432	-1.64282
RPL9 (6133)	RPL9	6133	-1.64201
GGTLC2 (91227)	GGTLC2	91227	-1.64156
WBP11 (51729)	WBP11	51729	-1.64026
MZT1 (440145)	MZT1	440145	-1.63788
SPOUT1 (51490)	SPOUT1	51490	-1.63578
MMS22L (253714)	MMS22L	253714	-1.63099
CCT2 (10576)	CCT2	10576	-1.6309
RPL27 (6155)	RPL27	6155	-1.62934
PPP1R15B (84919)	PPP1R15B	84919	-1.6256
NPLOC4 (55666)	NPLOC4	55666	-1.6235
RNPS1 (10921)	RNPS1	10921	-1.62193
PABPC1 (26986)	PABPC1	26986	-1.61833
SNRPD3 (6634)	SNRPD3	6634	-1.61704
RUVBL2 (10856)	RUVBL2	10856	-1.61695
PHB2 (11331)	PHB2	11331	-1.61597
HUWE1 (10075)	HUWE1	10075	-1.61455
UBL5 (59286)	UBL5	59286	-1.6126
BIRC5 (332)	BIRC5	332	-1.60895
SPCS3 (60559)	SPCS3	60559	-1.60705
TIMELESS (8914)	TIMELESS	8914	-1.60315
GPN2 (54707)	GPN2	54707	-1.6023
ALG13 (79868)	ALG13	79868	-1.60174
TRRAP (8295)	TRRAP	8295	-1.59979
NUP160 (23279)	NUP160	23279	-1.5992
RAE1 (8480)	RAE1	8480	-1.59351
HARS (3035)	HARS	3035	-1.59107
POLR2D (5433)	POLR2D	5433	-1.59085
NAA50 (80218)	NAA50	80218	-1.58964
MCM7 (4176)	MCM7	4176	-1.58559
CHMP2A (27243)	CHMP2A	27243	-1.58375
DYNC1I2 (1781)	DYNC1I2	1781	-1.58366
EIF3CL (728689)	EIF3CL	728689	-1.58059
RPL5 (6125)	RPL5	6125	-1.58031
ISY1 (57461)	ISY1	57461	-1.57424
INTS11 (54973)	INTS11	54973	-1.57116
XRCC6 (2547)	XRCC6	2547	-1.56969
THOC3 (84321)	THOC3	84321	-1.5696
TYMS (7298)	TYMS	7298	-1.56709
SLU7 (10569)	SLU7	10569	-1.56692
PSMG4 (389362)	PSMG4	389362	-1.56637
ECD (11319)	ECD	11319	-1.56369
ARIH1 (25820)	ARIH1	25820	-1.56234
EIF6 (3692)	EIF6	3692	-1.56036
RPS24 (6229)	RPS24	6229	-1.55689
CDC6 (990)	CDC6	990	-1.55528
RPS2 (6187)	RPS2	6187	-1.55508
GTF2A2 (2958)	GTF2A2	2958	-1.55392
RPL7 (6129)	RPL7	6129	-1.55174
SON (6651)	SON	6651	-1.55091
RPL14 (9045)	RPL14	9045	-1.55008
SNRNP70 (6625)	SNRNP70	6625	-1.54875
ZNF217 (7764)	ZNF217	7764	-1.54673
SNRPD2 (6633)	SNRPD2	6633	-1.54665
RBBP5 (5929)	RBBP5	5929	-1.5463
DHFR (1719)	DHFR	1719	-1.54447
USP7 (7874)	USP7	7874	-1.54384
FOXD4 (2298)	FOXD4	2298	-1.54012
FBL (2091)	FBL	2091	-1.53813
COPS3 (8533)	COPS3	8533	-1.53721
TTC1 (7265)	TTC1	7265	-1.53662
PIAS1 (8554)	PIAS1	8554	-1.53643
SRBD1 (55133)	SRBD1	55133	-1.53587
SMC4 (10051)	SMC4	10051	-1.53526
RPL10 (6134)	RPL10	6134	-1.53521
RPL15 (6138)	RPL15	6138	-1.53521
SF3B1 (23451)	SF3B1	23451	-1.53322
KRI1 (65095)	KRI1	65095	-1.53062
RPL19 (6143)	RPL19	6143	-1.53052
SNAPC5 (10302)	SNAPC5	10302	-1.5297
SNRPC (6631)	SNRPC	6631	-1.52884
CDC7 (8317)	CDC7	8317	-1.52794
CSNK2B (1460)	CSNK2B	1460	-1.52684
SRCAP (10847)	SRCAP	10847	-1.52364
PPP1R10 (5514)	PPP1R10	5514	-1.52352
RPN1 (6184)	RPN1	6184	-1.52123
PREB (10113)	PREB	10113	-1.52114
GTF2B (2959)	GTF2B	2959	-1.51807
ECT2 (1894)	ECT2	1894	-1.51796
PSMC5 (5705)	PSMC5	5705	-1.5154
POLR3K (51728)	POLR3K	51728	-1.51328
ERG (2078)	ERG	2078	-1.51203
SLC7A6OS (84138)	SLC7A6OS	84138	-1.51161
HMGCS1 (3157)	HMGCS1	3157	-1.51149
PSMD3 (5709)	PSMD3	5709	-1.51004
FKBP4 (2288)	FKBP4	2288	-1.51
HEATR1 (55127)	HEATR1	55127	-1.50875
BRD4 (23476)	BRD4	23476	-1.50636
EXOSC8 (11340)	EXOSC8	11340	-1.50614
GGPS1 (9453)	GGPS1	9453	-1.50082
HTATSF1 (27336)	HTATSF1	27336	-1.49744
CENPN (55839)	CENPN	55839	-1.49588
CCNA2 (890)	CCNA2	890	-1.49496
PCBP2 (5094)	PCBP2	5094	-1.49481
VMP1 (81671)	VMP1	81671	-1.49367
TARDBP (23435)	TARDBP	23435	-1.49344
EBNA1BP2 (10969)	EBNA1BP2	10969	-1.4886
RFT1 (91869)	RFT1	91869	-1.48605
DDX49 (54555)	DDX49	54555	-1.48582
MEN1 (4221)	MEN1	4221	-1.48231
VPS13D (55187)	VPS13D	55187	-1.47916
RPA1 (6117)	RPA1	6117	-1.47899
DDX47 (51202)	DDX47	51202	-1.47495
MED11 (400569)	MED11	400569	-1.47488
SRRM1 (10250)	SRRM1	10250	-1.47302
IGBP1 (3476)	IGBP1	3476	-1.47194
EIF2B4 (8890)	EIF2B4	8890	-1.47073
ZNF131 (7690)	ZNF131	7690	-1.46722
INTS5 (80789)	INTS5	80789	-1.46693
GINS4 (84296)	GINS4	84296	-1.46688
RFC3 (5983)	RFC3	5983	-1.46683
EIF1AD (84285)	EIF1AD	84285	-1.46664
MTBP (27085)	MTBP	27085	-1.46602
DDX55 (57696)	DDX55	57696	-1.46591
PSMB2 (5690)	PSMB2	5690	-1.46391
NUF2 (83540)	NUF2	83540	-1.46275
SPDL1 (54908)	SPDL1	54908	-1.46153
RPS14 (6208)	RPS14	6208	-1.4607
MED12 (9968)	MED12	9968	-1.45956
GTF2E1 (2960)	GTF2E1	2960	-1.45659
RPA2 (6118)	RPA2	6118	-1.45582
EXOSC6 (118460)	EXOSC6	118460	-1.45445
VPS28 (51160)	VPS28	51160	-1.45382
YKT6 (10652)	YKT6	10652	-1.4518
TSG101 (7251)	TSG101	7251	-1.45157
CIAO3 (64428)	CIAO3	64428	-1.44813
TUBGCP6 (85378)	TUBGCP6	85378	-1.44705
CENPT (80152)	CENPT	80152	-1.44685
NIPBL (25836)	NIPBL	25836	-1.44582
CDC27 (996)	CDC27	996	-1.44345
ACTL6A (86)	ACTL6A	86	-1.44236
SSRP1 (6749)	SSRP1	6749	-1.43759
INTS7 (25896)	INTS7	25896	-1.43621
PRPF38B (55119)	PRPF38B	55119	-1.43511
APC (324)	APC	324	-1.43394
NELFA (7469)	NELFA	7469	-1.43286
ZBTB7B (51043)	ZBTB7B	51043	-1.43161
MTOR (2475)	MTOR	2475	-1.42767
MIS12 (79003)	MIS12	79003	-1.4237
TIMM8A (1678)	TIMM8A	1678	-1.42169
PPAN (56342)	PPAN	56342	-1.41923
ROMO1 (140823)	ROMO1	140823	-1.4181
NEDD8 (4738)	NEDD8	4738	-1.41793
TUBGCP4 (27229)	TUBGCP4	27229	-1.41694
COPE (11316)	COPE	11316	-1.41667
POLR3H (171568)	POLR3H	171568	-1.41477
MAK16 (84549)	MAK16	84549	-1.41447
NCBP1 (4686)	NCBP1	4686	-1.41319
POLR2H (5437)	POLR2H	5437	-1.4114
CPSF2 (53981)	CPSF2	53981	-1.41095
RPL18A (6142)	RPL18A	6142	-1.41058
RPL31 (6160)	RPL31	6160	-1.4104
TADA2B (93624)	TADA2B	93624	-1.40942
MAD2L2 (10459)	MAD2L2	10459	-1.40886
ZNF559 (84527)	ZNF559	84527	-1.40688
LUC7L3 (51747)	LUC7L3	51747	-1.40542
LSM7 (51690)	LSM7	51690	-1.4047
RPS23 (6228)	RPS23	6228	-1.40306
POLR2G (5436)	POLR2G	5436	-1.40164
ELOB (6923)	ELOB	6923	-1.40101
MIS18A (54069)	MIS18A	54069	-1.40095
NOP56 (10528)	NOP56	10528	-1.39946
TBCD (6904)	TBCD	6904	-1.39759
ATP6V0B (533)	ATP6V0B	533	-1.39756
ZC3H18 (124245)	ZC3H18	124245	-1.39675
MED30 (90390)	MED30	90390	-1.39388
DDX54 (79039)	DDX54	79039	-1.39377
SRSF10 (10772)	SRSF10	10772	-1.3937
DHX8 (1659)	DHX8	1659	-1.39337
RPS15 (6209)	RPS15	6209	-1.39196
PDCD2 (5134)	PDCD2	5134	-1.39143
CENPK (64105)	CENPK	64105	-1.3909
DDX56 (54606)	DDX56	54606	-1.38955
GPN3 (51184)	GPN3	51184	-1.38776
WDR75 (84128)	WDR75	84128	-1.38748
CEP131 (22994)	CEP131	22994	-1.38644
UTP20 (27340)	UTP20	27340	-1.386
HIST1H2AI (8329)	HIST1H2AI	8329	-1.38597
TAF6L (10629)	TAF6L	10629	-1.38395
NFS1 (9054)	NFS1	9054	-1.38281
TUBB (203068)	TUBB	203068	-1.38227
LSM6 (11157)	LSM6	11157	-1.38179
NOP16 (51491)	NOP16	51491	-1.37982
KAT8 (84148)	KAT8	84148	-1.37934
RPS12 (6206)	RPS12	6206	-1.37871
NIP7 (51388)	NIP7	51388	-1.37835
CDK9 (1025)	CDK9	1025	-1.3776
WDR74 (54663)	WDR74	54663	-1.37463
TXN (7295)	TXN	7295	-1.37374
ANKRD17 (26057)	ANKRD17	26057	-1.37356
PAXBP1 (94104)	PAXBP1	94104	-1.3731
BCOR (54880)	BCOR	54880	-1.37132
DDX19A (55308)	DDX19A	55308	-1.36991
DNAJC8 (22826)	DNAJC8	22826	-1.36988
RPL23A (6147)	RPL23A	6147	-1.36961
EPRS (2058)	EPRS	2058	-1.36863
TONSL (4796)	TONSL	4796	-1.36717
SRP54 (6729)	SRP54	6729	-1.36686
UBTF (7343)	UBTF	7343	-1.3665
RPAP1 (26015)	RPAP1	26015	-1.36641
ATP6AP2 (10159)	ATP6AP2	10159	-1.36351
PHF12 (57649)	PHF12	57649	-1.35945
MAU2 (23383)	MAU2	23383	-1.35942
MCM5 (4174)	MCM5	4174	-1.35886
MAGOH (4116)	MAGOH	4116	-1.35744
UTP4 (84916)	UTP4	84916	-1.35527
NCAPD2 (9918)	NCAPD2	9918	-1.35194
ERH (2079)	ERH	2079	-1.35178
SLC35B1 (10237)	SLC35B1	10237	-1.35146
NRBP1 (29959)	NRBP1	29959	-1.35025
RSL1D1 (26156)	RSL1D1	26156	-1.34956
CCDC84 (338657)	CCDC84	338657	-1.34933
CRAMP1 (57585)	CRAMP1	57585	-1.34851
RANGAP1 (5905)	RANGAP1	5905	-1.3478
EXOSC4 (54512)	EXOSC4	54512	-1.34618
HIST1H2BM (8342)	HIST1H2BM	8342	-1.34585
LTO1 (220064)	LTO1	220064	-1.34551
MVD (4597)	MVD	4597	-1.34504
CEP192 (55125)	CEP192	55125	-1.34387
POLR2B (5431)	POLR2B	5431	-1.34209
HIRA (7290)	HIRA	7290	-1.34099
RNMT (8731)	RNMT	8731	-1.33819
DBR1 (51163)	DBR1	51163	-1.33815
SEM1 (7979)	SEM1	7979	-1.33814
PRRC2A (7916)	PRRC2A	7916	-1.33719
CDC37 (11140)	CDC37	11140	-1.33694
PSMD2 (5708)	PSMD2	5708	-1.33667
U2SURP (23350)	U2SURP	23350	-1.33663
AQR (9716)	AQR	9716	-1.33646
SETD1A (9739)	SETD1A	9739	-1.33645
HSPD1 (3329)	HSPD1	3329	-1.33493
RPN2 (6185)	RPN2	6185	-1.33484
GTPBP4 (23560)	GTPBP4	23560	-1.3321
PLK4 (10733)	PLK4	10733	-1.33102
GPN1 (11321)	GPN1	11321	-1.32903
PRPF3 (9129)	PRPF3	9129	-1.32857
KPNA2 (3838)	KPNA2	3838	-1.32734
PSMD12 (5718)	PSMD12	5718	-1.32627
HIST1H2BC (8347)	HIST1H2BC	8347	-1.3261
NDOR1 (27158)	NDOR1	27158	-1.32498
KDM2A (22992)	KDM2A	22992	-1.32442
ZNHIT2 (741)	ZNHIT2	741	-1.32376
UBA2 (10054)	UBA2	10054	-1.32351
TRNT1 (51095)	TRNT1	51095	-1.32202
CCT6A (908)	CCT6A	908	-1.32158
SUPT16H (11198)	SUPT16H	11198	-1.31997
EIF5A (1984)	EIF5A	1984	-1.31787
TERF2 (7014)	TERF2	7014	-1.31764
RPS25 (6230)	RPS25	6230	-1.31712
CLP1 (10978)	CLP1	10978	-1.31665
MED1 (5469)	MED1	5469	-1.31665
COPZ1 (22818)	COPZ1	22818	-1.31602
CENPI (2491)	CENPI	2491	-1.31517
NMD3 (51068)	NMD3	51068	-1.31508
TBCB (1155)	TBCB	1155	-1.31402
RPS3 (6188)	RPS3	6188	-1.31181
CIAO1 (9391)	CIAO1	9391	-1.31123
BYSL (705)	BYSL	705	-1.31046
UQCRH (7388)	UQCRH	7388	-1.30963
SNRNP35 (11066)	SNRNP35	11066	-1.30902
UBE2M (9040)	UBE2M	9040	-1.30824
KIN (22944)	KIN	22944	-1.30783
ACTR10 (55860)	ACTR10	55860	-1.30734
LYRM4 (57128)	LYRM4	57128	-1.30686
ARGLU1 (55082)	ARGLU1	55082	-1.30573
ACTR6 (64431)	ACTR6	64431	-1.3054
RPL32 (6161)	RPL32	6161	-1.30447
DIDO1 (11083)	DIDO1	11083	-1.30254
POLR2F (5435)	POLR2F	5435	-1.30149
MED9 (55090)	MED9	55090	-1.2997
CASZ1 (54897)	CASZ1	54897	-1.29958
POLR3B (55703)	POLR3B	55703	-1.29528
PTBP1 (5725)	PTBP1	5725	-1.2947
AKIRIN2 (55122)	AKIRIN2	55122	-1.29344
WDR70 (55100)	WDR70	55100	-1.29316
CSTF1 (1477)	CSTF1	1477	-1.29151
DNAJA3 (9093)	DNAJA3	9093	-1.291
POLR3F (10621)	POLR3F	10621	-1.29077
HAUS3 (79441)	HAUS3	79441	-1.2893
NACA (4666)	NACA	4666	-1.28703
ARF4 (378)	ARF4	378	-1.28696
CPSF4 (10898)	CPSF4	10898	-1.28542
UPF1 (5976)	UPF1	5976	-1.28135
DDX20 (11218)	DDX20	11218	-1.27955
FBXO5 (26271)	FBXO5	26271	-1.27742
CHERP (10523)	CHERP	10523	-1.27588
NEPRO (25871)	NEPRO	25871	-1.27583
RBMXL1 (494115)	RBMXL1	494115	-1.27528
RPS5 (6193)	RPS5	6193	-1.27467
CHMP7 (91782)	CHMP7	91782	-1.27364
TIMM13 (26517)	TIMM13	26517	-1.27264
VPS41 (27072)	VPS41	27072	-1.27191
DDX42 (11325)	DDX42	11325	-1.26962
HSPA9 (3313)	HSPA9	3313	-1.26681
ISCU (23479)	ISCU	23479	-1.26462
DCTN6 (10671)	DCTN6	10671	-1.26439
ELP5 (23587)	ELP5	23587	-1.26421
SNRNP27 (11017)	SNRNP27	11017	-1.2625
CDK2 (1017)	CDK2	1017	-1.26194
DDOST (1650)	DDOST	1650	-1.25944
CCNH (902)	CCNH	902	-1.25943
HIST1H2BL (8340)	HIST1H2BL	8340	-1.25921
YARS2 (51067)	YARS2	51067	-1.25892
NAA15 (80155)	NAA15	80155	-1.25856
PELP1 (27043)	PELP1	27043	-1.25849
SMG6 (23293)	SMG6	23293	-1.25807
TBX3 (6926)	TBX3	6926	-1.2578
NUDC (10726)	NUDC	10726	-1.25643
ATP6AP1 (537)	ATP6AP1	537	-1.2562
ZNF317 (57693)	ZNF317	57693	-1.25585
TMED2 (10959)	TMED2	10959	-1.25548
TTI1 (9675)	TTI1	9675	-1.25396
HSD17B12 (51144)	HSD17B12	51144	-1.2525
HECTD1 (25831)	HECTD1	25831	-1.25096
ANAPC5 (51433)	ANAPC5	51433	-1.25049
RPSA (3921)	RPSA	3921	-1.2489
NFRKB (4798)	NFRKB	4798	-1.24871
TAMM41 (132001)	1941-01-01	132001	-1.24741
TIMM44 (10469)	TIMM44	10469	-1.24697
HIST2H2AC (8338)	HIST2H2AC	8338	-1.24456
KTI12 (112970)	KTI12	112970	-1.24387
RANBP2 (5903)	RANBP2	5903	-1.24322
ARMC7 (79637)	ARMC7	79637	-1.24165
OR7A10 (390892)	OR7A10	390892	-1.2413
YBX1 (4904)	YBX1	4904	-1.24119
AHCTF1 (25909)	AHCTF1	25909	-1.23891
KBTBD2 (25948)	KBTBD2	25948	-1.23841
SNAPC2 (6618)	SNAPC2	6618	-1.23741
TIMM23 (100287932)	TIMM23	100287932	-1.23722
RRP12 (23223)	RRP12	23223	-1.23649
CDC23 (8697)	CDC23	8697	-1.23553
TAF1C (9013)	TAF1C	9013	-1.23476
TOP3A (7156)	TOP3A	7156	-1.23371
SNF8 (11267)	SNF8	11267	-1.23357
WDR18 (57418)	WDR18	57418	-1.23011
PSMG3 (84262)	PSMG3	84262	-1.22964
URI1 (8725)	URI1	8725	-1.22929
TRIAP1 (51499)	TRIAP1	51499	-1.22668
MED6 (10001)	MED6	10001	-1.22634
MED10 (84246)	MED10	84246	-1.22542
MNAT1 (4331)	MNAT1	4331	-1.22521
PPARGC1B (133522)	PPARGC1B	133522	-1.22513
THOC7 (80145)	THOC7	80145	-1.22449
MAD2L1 (4085)	MAD2L1	4085	-1.22217
ACTR2 (10097)	ACTR2	10097	-1.22168
ASNA1 (439)	ASNA1	439	-1.22028
SMARCE1 (6605)	SMARCE1	6605	-1.21946
HAMP (57817)	HAMP	57817	-1.21634
DARS (1615)	DARS	1615	-1.21172
PSMC2 (5701)	PSMC2	5701	-1.21115
NIFK (84365)	NIFK	84365	-1.21047
WDHD1 (11169)	WDHD1	11169	-1.20816
TAF7 (6879)	TAF7	6879	-1.20798
SF3B6 (51639)	SF3B6	51639	-1.20766
SACM1L (22908)	SACM1L	22908	-1.20715
INCENP (3619)	INCENP	3619	-1.20713
ELP1 (8518)	ELP1	8518	-1.20705
PSMC6 (5706)	PSMC6	5706	-1.2046
IPO13 (9670)	IPO13	9670	-1.20441
TRAPPC1 (58485)	TRAPPC1	58485	-1.20258
MED8 (112950)	MED8	112950	-1.20177
LARS (51520)	LARS	51520	-1.2009
TRAPPC8 (22878)	TRAPPC8	22878	-1.20045
TTK (7272)	TTK	7272	-1.19908
SRRT (51593)	SRRT	51593	-1.19891
PLRG1 (5356)	PLRG1	5356	-1.19724
ACTR8 (93973)	ACTR8	93973	-1.19654
DENR (8562)	DENR	8562	-1.19641
IFITM3 (10410)	IFITM3	10410	-1.19626
PDPK1 (5170)	PDPK1	5170	-1.19618
EIF3E (3646)	EIF3E	3646	-1.19616
CPSF6 (11052)	CPSF6	11052	-1.19586
ELL (8178)	ELL	8178	-1.19558
GFER (2671)	GFER	2671	-1.19229
DMAP1 (55929)	DMAP1	55929	-1.19215
H3F3A (3020)	H3F3A	3020	-1.1921
TADA3 (10474)	TADA3	10474	-1.19091
SENP6 (26054)	SENP6	26054	-1.19003
ZNF830 (91603)	ZNF830	91603	-1.18898
NOC3L (64318)	NOC3L	64318	-1.18751
NPAT (4863)	NPAT	4863	-1.18572
EIF3H (8667)	EIF3H	8667	-1.18251
TOMM20 (9804)	TOMM20	9804	-1.18243
PPP1R11 (6992)	PPP1R11	6992	-1.18033
KDELR1 (10945)	KDELR1	10945	-1.18
HIST1H2AJ (8331)	HIST1H2AJ	8331	-1.17844
IMP4 (92856)	IMP4	92856	-1.17633
THOC5 (8563)	THOC5	8563	-1.17568
PCBP1 (5093)	PCBP1	5093	-1.17566
PRMT5 (10419)	PRMT5	10419	-1.1737
GLE1 (2733)	GLE1	2733	-1.17109
RARS (5917)	RARS	5917	-1.17099
PPIE (10450)	PPIE	10450	-1.17082
MAT2A (4144)	MAT2A	4144	-1.17048
SIN3A (25942)	SIN3A	25942	-1.17045
TRMT112 (51504)	TRMT112	51504	-1.17024
DNAJB6 (10049)	DNAJB6	10049	-1.16921
ILF2 (3608)	ILF2	3608	-1.1687
MFAP1 (4236)	MFAP1	4236	-1.16857
TSPYL5 (85453)	TSPYL5	85453	-1.16832
CTNNBL1 (56259)	CTNNBL1	56259	-1.16716
SNUPN (10073)	SNUPN	10073	-1.16647
BOP1 (23246)	BOP1	23246	-1.16636
PGS1 (9489)	PGS1	9489	-1.16597
C1orf109 (54955)	C1orf109	54955	-1.16507
SAP130 (79595)	SAP130	79595	-1.16474
MST1 (4485)	MST1	4485	-1.16439
ELOA (6924)	ELOA	6924	-1.16178
QARS (5859)	QARS	5859	-1.16072
NAE1 (8883)	NAE1	8883	-1.16054
MED19 (219541)	MED19	219541	-1.15998
NOB1 (28987)	NOB1	28987	-1.15963
PDRG1 (81572)	PDRG1	81572	-1.15817
SNAPC4 (6621)	SNAPC4	6621	-1.15811
TINF2 (26277)	TINF2	26277	-1.15771
PLA2G10 (8399)	PLA2G10	8399	-1.15691
MBTPS1 (8720)	MBTPS1	8720	-1.15615
GTF2H1 (2965)	GTF2H1	2965	-1.15614
USP36 (57602)	USP36	57602	-1.1536
DAZAP1 (26528)	DAZAP1	26528	-1.15302
CRNKL1 (51340)	CRNKL1	51340	-1.15236
NOL9 (79707)	NOL9	79707	-1.152
SRSF1 (6426)	SRSF1	6426	-1.1519
RPL26 (6154)	RPL26	6154	-1.15152
DIS3 (22894)	DIS3	22894	-1.15119
EEF1G (1937)	EEF1G	1937	-1.15024
PES1 (23481)	PES1	23481	-1.15008
MSTO1 (55154)	MSTO1	55154	-1.1498
UBE2I (7329)	UBE2I	7329	-1.14898
NHLRC2 (374354)	NHLRC2	374354	-1.14853
RBM17 (84991)	RBM17	84991	-1.14853
POLR2K (5440)	POLR2K	5440	-1.1476
TOP1 (7150)	TOP1	7150	-1.14725
ELP6 (54859)	ELP6	54859	-1.14673
TELO2 (9894)	TELO2	9894	-1.14607
LETM1 (3954)	LETM1	3954	-1.14563
IPO7 (10527)	IPO7	10527	-1.14498
ELP3 (55140)	ELP3	55140	-1.14432
LSM3 (27258)	LSM3	27258	-1.14255
TAZ (6901)	TAZ	6901	-1.13949
TRA2B (6434)	TRA2B	6434	-1.13893
CDC40 (51362)	CDC40	51362	-1.13796
ZNF492 (57615)	ZNF492	57615	-1.1367
CDC73 (79577)	CDC73	79577	-1.13652
ATP5F1D (513)	ATP5F1D	513	-1.13649
GOLGA6A (342096)	GOLGA6A	342096	-1.13569
BUD23 (114049)	BUD23	114049	-1.13359
SRRM2 (23524)	SRRM2	23524	-1.13294
RCOR1 (23186)	RCOR1	23186	-1.1328
PC (5091)	PC	5091	-1.13207
ERCC2 (2068)	ERCC2	2068	-1.13148
GAK (2580)	GAK	2580	-1.13146
E2F3 (1871)	E2F3	1871	-1.13095
CCAR1 (55749)	CCAR1	55749	-1.1306
MINOS1 (440574)	MINOS1	440574	-1.13004
GATA2 (2624)	GATA2	2624	-1.13
TACC3 (10460)	TACC3	10460	-1.12984
HSP90B1 (7184)	HSP90B1	7184	-1.12964
SUPT5H (6829)	SUPT5H	6829	-1.12877
ATP6V1A (523)	ATP6V1A	523	-1.12873
TTI2 (80185)	TTI2	80185	-1.12871
VPS33A (65082)	VPS33A	65082	-1.12658
ATF4 (468)	ATF4	468	-1.12642
NOP58 (51602)	NOP58	51602	-1.12415
SYF2 (25949)	SYF2	25949	-1.1234
STIL (6491)	STIL	6491	-1.12146
DKC1 (1736)	DKC1	1736	-1.1197
TPR (7175)	TPR	7175	-1.11909
PDAP1 (11333)	PDAP1	11333	-1.11859
DHX9 (1660)	DHX9	1660	-1.11716
CNOT2 (4848)	CNOT2	4848	-1.11673
COPS8 (10920)	COPS8	10920	-1.11655
PSMD13 (5719)	PSMD13	5719	-1.11543
RPLP1 (6176)	RPLP1	6176	-1.11537
CINP (51550)	CINP	51550	-1.11518
DDX18 (8886)	DDX18	8886	-1.1148
SRSF6 (6431)	SRSF6	6431	-1.11471
MED22 (6837)	MED22	6837	-1.11463
SETDB1 (9869)	SETDB1	9869	-1.11415
MRPL4 (51073)	MRPL4	51073	-1.11389
PSMD6 (9861)	PSMD6	9861	-1.11301
E4F1 (1877)	E4F1	1877	-1.11281
DDX24 (57062)	DDX24	57062	-1.11251
RICTOR (253260)	RICTOR	253260	-1.1104
ATP6V1G1 (9550)	ATP6V1G1	9550	-1.10926
VPS51 (738)	VPS51	738	-1.10847
STX5 (6811)	STX5	6811	-1.10745
MEPCE (56257)	MEPCE	56257	-1.10638
RBM19 (9904)	RBM19	9904	-1.10593
KLC2 (64837)	KLC2	64837	-1.10532
DSN1 (79980)	DSN1	79980	-1.10392
ICE1 (23379)	ICE1	23379	-1.10388
EP400 (57634)	EP400	57634	-1.10317
PCGF1 (84759)	PCGF1	84759	-1.10315
RPS18 (6222)	RPS18	6222	-1.10178
TRAPPC3 (27095)	TRAPPC3	27095	-1.10026
UBA3 (9039)	UBA3	9039	-1.10022
FIP1L1 (81608)	FIP1L1	81608	-1.09939
MRPS21 (54460)	MRPS21	54460	-1.09922
PSMD1 (5707)	PSMD1	5707	-1.09905
EIF2B5 (8893)	EIF2B5	8893	-1.09859
NXT1 (29107)	NXT1	29107	-1.09753
EIF1AX (1964)	EIF1AX	1964	-1.09746
SET (6418)	SET	6418	-1.09681
RPL38 (6169)	RPL38	6169	-1.09667
AFG3L2 (10939)	AFG3L2	10939	-1.09547
EXOC3 (11336)	EXOC3	11336	-1.09387
TPT1 (7178)	TPT1	7178	-1.09345
CCT5 (22948)	CCT5	22948	-1.09333
FGFR1OP (11116)	FGFR1OP	11116	-1.09189
PYROXD1 (79912)	PYROXD1	79912	-1.09186
NSA2 (10412)	NSA2	10412	-1.09131
EEF2KMT (196483)	EEF2KMT	196483	-1.09121
NUBP2 (10101)	NUBP2	10101	-1.09024
TICRR (90381)	TICRR	90381	-1.08882
PPP1R8 (5511)	PPP1R8	5511	-1.08835
PRMT1 (3276)	PRMT1	3276	-1.08805
DDX10 (1662)	DDX10	1662	-1.08736
MDN1 (23195)	MDN1	23195	-1.08659
CUL3 (8452)	CUL3	8452	-1.08641
SART3 (9733)	SART3	9733	-1.086
NOL7 (51406)	NOL7	51406	-1.08544
ACIN1 (22985)	ACIN1	22985	-1.08486
CDAN1 (146059)	CDAN1	146059	-1.08441
STX18 (53407)	STX18	53407	-1.08357
ANAPC1 (64682)	ANAPC1	64682	-1.08253
NOP2 (4839)	NOP2	4839	-1.08209
CFAP298 (56683)	CFAP298	56683	-1.08192
WDR24 (84219)	WDR24	84219	-1.08126
NAA35 (60560)	NAA35	60560	-1.07958
POTEG (404785)	POTEG	404785	-1.07838
UBAP2L (9898)	UBAP2L	9898	-1.07735
ORC1 (4998)	ORC1	4998	-1.07697
ALDOA (226)	ALDOA	226	-1.07663
JAZF1 (221895)	JAZF1	221895	-1.07343
ALG14 (199857)	ALG14	199857	-1.07332
FARSA (2193)	FARSA	2193	-1.07328
NOP53 (29997)	NOP53	29997	-1.07287
GJA3 (2700)	GJA3	2700	-1.07205
OSGEP (55644)	OSGEP	55644	-1.07201
GTF2E2 (2961)	GTF2E2	2961	-1.07119
ATXN7L3 (56970)	ATXN7L3	56970	-1.0706
RRP15 (51018)	RRP15	51018	-1.06709
ATP6V1F (9296)	ATP6V1F	9296	-1.06673
UPF2 (26019)	UPF2	26019	-1.06576
MBTPS2 (51360)	MBTPS2	51360	-1.06515
RPS27 (6232)	RPS27	6232	-1.06369
ZBTB17 (7709)	ZBTB17	7709	-1.06304
FAM104B (90736)	FAM104B	90736	-1.06247
HNRNPA0 (10949)	HNRNPA0	10949	-1.06229
XRN2 (22803)	XRN2	22803	-1.062
MED14 (9282)	MED14	9282	-1.0616
RPS4X (6191)	RPS4X	6191	-1.0588
SMARCA4 (6597)	SMARCA4	6597	-1.05857
NUP98 (4928)	NUP98	4928	-1.05706
MTPAP (55149)	MTPAP	55149	-1.05678
POLA1 (5422)	POLA1	5422	-1.05476
NSL1 (25936)	NSL1	25936	-1.05291
NOL12 (79159)	NOL12	79159	-1.05161
PPP1R2 (5504)	PPP1R2	5504	-1.05089
TMEM199 (147007)	TMEM199	147007	-1.04969
DPH3 (285381)	DPH3	285381	-1.04743
NDUFS5 (4725)	NDUFS5	4725	-1.04676
SUPT20H (55578)	SUPT20H	55578	-1.04648
HNRNPC (3183)	HNRNPC	3183	-1.0464
MOG (4340)	MOG	4340	-1.04427
CHCHD4 (131474)	CHCHD4	131474	-1.04417
ZNF674 (641339)	ZNF674	641339	-1.0439
NPEPPS (9520)	NPEPPS	9520	-1.04381
HNRNPM (4670)	HNRNPM	4670	-1.04261
MED23 (9439)	MED23	9439	-1.04177
GTF2H4 (2968)	GTF2H4	2968	-1.04083
EIF4G1 (1981)	EIF4G1	1981	-1.04074
CTPS1 (1503)	CTPS1	1503	-1.04038
POU5F1B (5462)	POU5F1B	5462	-1.0399
TOMM40 (10452)	TOMM40	10452	-1.03933
ZC3H8 (84524)	ZC3H8	84524	-1.03923
KIF18A (81930)	KIF18A	81930	-1.03811
SDHD (6392)	SDHD	6392	-1.03767
NOL10 (79954)	NOL10	79954	-1.03718
TGS1 (96764)	TGS1	96764	-1.03704
CRCP (27297)	CRCP	27297	-1.03688
EEF1A1 (1915)	EEF1A1	1915	-1.03614
MED17 (9440)	MED17	9440	-1.03609
TMEM258 (746)	TMEM258	746	-1.03518
CPSF3 (51692)	CPSF3	51692	-1.03479
POLR3C (10623)	POLR3C	10623	-1.03205
GNL2 (29889)	GNL2	29889	-1.0314
PRPF4 (9128)	PRPF4	9128	-1.02912
AARS2 (57505)	AARS2	57505	-1.02746
C16orf72 (29035)	C16orf72	29035	-1.0271
ATP5F1E (514)	ATP5F1E	514	-1.02704
RBM33 (155435)	RBM33	155435	-1.0266
MCM4 (4173)	MCM4	4173	-1.02562
MYO1H (283446)	MYO1H	283446	-1.02481
RTTN (25914)	RTTN	25914	-1.02415
DHX36 (170506)	DHX36	170506	-1.02394
RAB10 (10890)	RAB10	10890	-1.02371
PPP1R12A (4659)	PPP1R12A	4659	-1.02264
LRRC37A3 (374819)	LRRC37A3	374819	-1.02246
RPL35 (11224)	RPL35	11224	-1.02215
LSM12 (124801)	LSM12	124801	-1.02215
SUDS3 (64426)	SUDS3	64426	-1.02151
CWC25 (54883)	CWC25	54883	-1.0206
METAP2 (10988)	METAP2	10988	-1.02033
TWISTNB (221830)	TWISTNB	221830	-1.02031
DOLK (22845)	DOLK	22845	-1.02001
NELFE (7936)	NELFE	7936	-1.01911
ADNP (23394)	ADNP	23394	-1.01782
CLNS1A (1207)	CLNS1A	1207	-1.0173
OTUD5 (55593)	OTUD5	55593	-1.01702
MARCH5 (54708)	MARCH5	54708	-1.0152
PPY (5539)	PPY	5539	-1.01453
HIST1H2BE (8344)	HIST1H2BE	8344	-1.01448
ZNF763 (284390)	ZNF763	284390	-1.01438
USP8 (9101)	USP8	9101	-1.01394
GOSR2 (9570)	GOSR2	9570	-1.01356
DHX38 (9785)	DHX38	9785	-1.01167
MLST8 (64223)	MLST8	64223	-1.01076
RANBP10 (57610)	RANBP10	57610	-1.00884
PMVK (10654)	PMVK	10654	-1.00813
SRP19 (6728)	SRP19	6728	-1.00757
TSR1 (55720)	TSR1	55720	-1.00757
PRPF18 (8559)	PRPF18	8559	-1.00751
HLA-C (3107)	HLA-C	3107	-1.00708
POLA2 (23649)	POLA2	23649	-1.00695
UBR5 (51366)	UBR5	51366	-1.00629
SDC1 (6382)	SDC1	6382	-1.0058
GNB1L (54584)	GNB1L	54584	-1.00538
SART1 (9092)	SART1	9092	-1.00419
WDR77 (79084)	WDR77	79084	-1.00405
EIF4E (1977)	EIF4E	1977	-1.00302
EXOC2 (55770)	EXOC2	55770	-1.00144
RAD51 (5888)	RAD51	5888	-1.00039
FNTB (2342)	FNTB	2342	-1.00009
ABCF1 (23)	ABCF1	23	-0.999915
WDR55 (54853)	WDR55	54853	-0.999782
NBEAL1 (65065)	NBEAL1	65065	-0.997708
UBAP1 (51271)	UBAP1	51271	-0.997612
PRAMEF18 (391003)	PRAMEF18	391003	-0.997504
RIOK2 (55781)	RIOK2	55781	-0.997004
SPCS2 (9789)	SPCS2	9789	-0.996894
CBX1 (10951)	CBX1	10951	-0.995804
SCFD1 (23256)	SCFD1	23256	-0.995684
DHX33 (56919)	DHX33	56919	-0.995409
SLBP (7884)	SLBP	7884	-0.99393
NRDE2 (55051)	NRDE2	55051	-0.993494
BPTF (2186)	BPTF	2186	-0.993479
TOPBP1 (11073)	TOPBP1	11073	-0.993295
RPRD2 (23248)	RPRD2	23248	-0.993
SUPT7L (9913)	SUPT7L	9913	-0.992614
SUZ12 (23512)	SUZ12	23512	-0.992
GNL3 (26354)	GNL3	26354	-0.991678
EMC3 (55831)	EMC3	55831	-0.991134
UBR4 (23352)	UBR4	23352	-0.990396
GRWD1 (83743)	GRWD1	83743	-0.989276
CTDP1 (9150)	CTDP1	9150	-0.98907
GTF3A (2971)	GTF3A	2971	-0.988421
CMTR1 (23070)	CMTR1	23070	-0.988342
BRIX1 (55299)	BRIX1	55299	-0.985055
TSEN54 (283989)	TSEN54	283989	-0.982237
FCF1 (51077)	FCF1	51077	-0.98157
RFC2 (5982)	RFC2	5982	-0.980379
MATR3 (9782)	MATR3	9782	-0.980281
POLD1 (5424)	POLD1	5424	-0.978755
CHTOP (26097)	CHTOP	26097	-0.978345
MRPL38 (64978)	MRPL38	64978	-0.978185
CCDC130 (81576)	CCDC130	81576	-0.978022
RPF1 (80135)	RPF1	80135	-0.977637
ABCE1 (6059)	ABCE1	6059	-0.977075
NOP14 (8602)	NOP14	8602	-0.976441
MED4 (29079)	MED4	29079	-0.976091
ILF3 (3609)	ILF3	3609	-0.975337
NUDCD3 (23386)	NUDCD3	23386	-0.97488
SASS6 (163786)	SASS6	163786	-0.974404
GTF3C1 (2975)	GTF3C1	2975	-0.974396
SBDS (51119)	SBDS	51119	-0.974187
LSM4 (25804)	LSM4	25804	-0.973752
TAF10 (6881)	TAF10	6881	-0.972441
SFSWAP (6433)	SFSWAP	6433	-0.971617
EWSR1 (2130)	EWSR1	2130	-0.971332
PABPN1 (8106)	PABPN1	8106	-0.970331
PRPF39 (55015)	PRPF39	55015	-0.970188
PNN (5411)	PNN	5411	-0.969566
HMGN2 (3151)	HMGN2	3151	-0.968404
VHL (7428)	VHL	7428	-0.967087
NCAPH (23397)	NCAPH	23397	-0.966551
PWP1 (11137)	PWP1	11137	-0.966398
PTPN23 (25930)	PTPN23	25930	-0.965767
PAXIP1 (22976)	PAXIP1	22976	-0.965485
SIM2 (6493)	SIM2	6493	-0.964383
MED24 (9862)	MED24	9862	-0.964197
SF3B2 (10992)	SF3B2	10992	-0.964067
ABHD17A (81926)	ABHD17A	81926	-0.96342
DHX16 (8449)	DHX16	8449	-0.963269
CDIPT (10423)	CDIPT	10423	-0.963189
KIF4A (24137)	KIF4A	24137	-0.962189
GAPDH (2597)	GAPDH	2597	-0.962159
PNISR (25957)	PNISR	25957	-0.962138
TRAPPC4 (51399)	TRAPPC4	51399	-0.961392
RABIF (5877)	RABIF	5877	-0.961051
SEH1L (81929)	SEH1L	81929	-0.96058
SEC16A (9919)	SEC16A	9919	-0.960148
XRCC5 (7520)	XRCC5	7520	-0.959503
ABT1 (29777)	ABT1	29777	-0.959401
EIF4B (1975)	EIF4B	1975	-0.95846
RBM48 (84060)	RBM48	84060	-0.957271
CSTF2 (1478)	CSTF2	1478	-0.956195
NUP62 (23636)	NUP62	23636	-0.955993
PFDN6 (10471)	PFDN6	10471	-0.955425
EXOSC2 (23404)	EXOSC2	23404	-0.955243
SKA3 (221150)	SKA3	221150	-0.95514
NUP155 (9631)	NUP155	9631	-0.955013
KRTAP5-7 (440050)	KRTAP5-7	440050	-0.951835
ZCCHC9 (84240)	ZCCHC9	84240	-0.951753
SCD (6319)	SCD	6319	-0.95158
SNRNP48 (154007)	SNRNP48	154007	-0.951261
NFYB (4801)	NFYB	4801	-0.950716
DR1 (1810)	DR1	1810	-0.949266
PPRC1 (23082)	PPRC1	23082	-0.948168
PCYT1A (5130)	PCYT1A	5130	-0.948004
PSMD8 (5714)	PSMD8	5714	-0.947977
CSTF3 (1479)	CSTF3	1479	-0.947296
INTS4 (92105)	INTS4	92105	-0.946823
OR7A17 (26333)	OR7A17	26333	-0.946572
DDX59 (83479)	DDX59	83479	-0.945886
UBE2L3 (7332)	UBE2L3	7332	-0.945675
RPL36 (25873)	RPL36	25873	-0.945636
VPS54 (51542)	VPS54	51542	-0.945319
PPIL2 (23759)	PPIL2	23759	-0.944916
PDCD11 (22984)	PDCD11	22984	-0.943527
GOLGA8N (643699)	GOLGA8N	643699	-0.943278
AGAP6 (414189)	AGAP6	414189	-0.943046
TEX29 (121793)	TEX29	121793	-0.941684
NOL8 (55035)	NOL8	55035	-0.940858
FOXL2 (668)	FOXL2	668	-0.940429
RPS7 (6201)	RPS7	6201	-0.939942
WDR12 (55759)	WDR12	55759	-0.939942
HIST1H2BB (3018)	HIST1H2BB	3018	-0.938279
EXOSC5 (56915)	EXOSC5	56915	-0.937295
DOT1L (84444)	DOT1L	84444	-0.937
KMT2A (4297)	KMT2A	4297	-0.93645
INTS2 (57508)	INTS2	57508	-0.935643
MRPL21 (219927)	MRPL21	219927	-0.935292
LSG1 (55341)	LSG1	55341	-0.934213
PPIL1 (51645)	PPIL1	51645	-0.933466
ZNF207 (7756)	ZNF207	7756	-0.932887
INO80 (54617)	INO80	54617	-0.932457
BRF1 (2972)	BRF1	2972	-0.932324
PRDM10 (56980)	PRDM10	56980	-0.932285
RBMX (27316)	RBMX	27316	-0.931927
TTF2 (8458)	TTF2	8458	-0.93127
ALG5 (29880)	ALG5	29880	-0.930987
INO80E (283899)	INO80E	283899	-0.930792
CPD (1362)	CPD	1362	-0.930483
RMI1 (80010)	RMI1	80010	-0.930272
PTPA (5524)	PTPA	5524	-0.930018
TOR2A (27433)	TOR2A	27433	-0.929779
OTOP1 (133060)	OTOP1	133060	-0.926352
PPP6C (5537)	PPP6C	5537	-0.926197
NRF1 (4899)	NRF1	4899	-0.925983
SRP72 (6731)	SRP72	6731	-0.925586
ALYREF (10189)	ALYREF	10189	-0.925574
POLR3D (661)	POLR3D	661	-0.924828
GTF2A1 (2957)	GTF2A1	2957	-0.924246
COPS4 (51138)	COPS4	51138	-0.921632
SNRPB2 (6629)	SNRPB2	6629	-0.921536
ADSL (158)	ADSL	158	-0.921501
USPL1 (10208)	USPL1	10208	-0.920643
PAF1 (54623)	PAF1	54623	-0.920259
RBM12 (10137)	RBM12	10137	-0.920185
SPDYE1 (285955)	SPDYE1	285955	-0.920068
RPP40 (10799)	RPP40	10799	-0.919809
URB1 (9875)	URB1	9875	-0.918135
CCNK (8812)	CCNK	8812	-0.917684
POP5 (51367)	POP5	51367	-0.917258
CDCA5 (113130)	CDCA5	113130	-0.916284
MRPS34 (65993)	MRPS34	65993	-0.916214
PRPF40A (55660)	PRPF40A	55660	-0.916131
ZMYND8 (23613)	ZMYND8	23613	-0.916067
THG1L (54974)	THG1L	54974	-0.915678
CHMP1A (5119)	CHMP1A	5119	-0.915049
MVK (4598)	MVK	4598	-0.914099
VPS18 (57617)	VPS18	57617	-0.913938
TIMM10 (26519)	TIMM10	26519	-0.912695
GALP (85569)	GALP	85569	-0.912631
MCM6 (4175)	MCM6	4175	-0.912293
DCTN3 (11258)	DCTN3	11258	-0.912191
ATF7IP (55729)	ATF7IP	55729	-0.911416
DPY19L2 (283417)	DPY19L2	283417	-0.910413
BCL2L1 (598)	BCL2L1	598	-0.909
PYM1 (84305)	PYM1	84305	-0.908108
REV3L (5980)	REV3L	5980	-0.907477
RPS10 (6204)	RPS10	6204	-0.907261
TMA16 (55319)	TMA16	55319	-0.906893
CYP4F11 (57834)	CYP4F11	57834	-0.905207
NOP9 (161424)	NOP9	161424	-0.904505
CCT8 (10694)	CCT8	10694	-0.903886
EXOSC10 (5394)	EXOSC10	5394	-0.903487
E2F6 (1876)	E2F6	1876	-0.902705
NCAPD3 (23310)	NCAPD3	23310	-0.901865
MCMBP (79892)	MCMBP	79892	-0.901741
NBPF3 (84224)	NBPF3	84224	-0.901583
MEAF6 (64769)	MEAF6	64769	-0.901566
VIRMA (25962)	VIRMA	25962	-0.901097
NDUFAF8 (284184)	NDUFAF8	284184	-0.900942
BCAS2 (10286)	BCAS2	10286	-0.900874
IFITM2 (10581)	IFITM2	10581	-0.900768
ATG2A (23130)	ATG2A	23130	-0.900641
C9orf78 (51759)	C9orf78	51759	-0.900174
CUL1 (8454)	CUL1	8454	-0.89956
RBM47 (54502)	RBM47	54502	-0.899296
SEC61G (23480)	SEC61G	23480	-0.899252
VARS (7407)	VARS	7407	-0.898139
TFAP2C (7022)	TFAP2C	7022	-0.898067
CENPA (1058)	CENPA	1058	-0.898023
TMEM201 (199953)	TMEM201	199953	-0.897857
PSMC1 (5700)	PSMC1	5700	-0.897741
METTL16 (79066)	METTL16	79066	-0.897721
TFDP1 (7027)	TFDP1	7027	-0.897428
IPO11 (51194)	IPO11	51194	-0.896745
SRPRB (58477)	SRPRB	58477	-0.896605
RBMX2 (51634)	RBMX2	51634	-0.895757
CADM4 (199731)	CADM4	199731	-0.895408
THOC6 (79228)	THOC6	79228	-0.895013
TADA2A (6871)	TADA2A	6871	-0.894767
GNL3L (54552)	GNL3L	54552	-0.894554
C12orf45 (121053)	C12orf45	121053	-0.894243
MRPL14 (64928)	MRPL14	64928	-0.894197
TEDC2 (80178)	TEDC2	80178	-0.892067
ESF1 (51575)	ESF1	51575	-0.890034
INO80B (83444)	INO80B	83444	-0.889072
TEDC1 (283643)	TEDC1	283643	-0.887337
CENPH (64946)	CENPH	64946	-0.887185
CCDC174 (51244)	CCDC174	51244	-0.887073
TEPSIN (146705)	TEPSIN	146705	-0.886743
NUP214 (8021)	NUP214	8021	-0.885804
KANSL2 (54934)	KANSL2	54934	-0.885713
EIF4G2 (1982)	EIF4G2	1982	-0.885111
KATNB1 (10300)	KATNB1	10300	-0.884735
NLE1 (54475)	NLE1	54475	-0.884031
POLR1B (84172)	POLR1B	84172	-0.883327
H2AFZ (3015)	H2AFZ	3015	-0.8828
ZNF335 (63925)	ZNF335	63925	-0.882227
MED28 (80306)	MED28	80306	-0.881882
ESS2 (8220)	ESS2	8220	-0.881683
HMGA1 (3159)	HMGA1	3159	-0.881492
RNF14 (9604)	RNF14	9604	-0.880273
EXOC4 (60412)	EXOC4	60412	-0.88
EMC7 (56851)	EMC7	56851	-0.879126
WRB (7485)	WRB	7485	-0.876919
PSME1 (5720)	PSME1	5720	-0.876722
KIF14 (9928)	KIF14	9928	-0.876077
EXOSC1 (51013)	EXOSC1	51013	-0.874394
MOCS3 (27304)	MOCS3	27304	-0.873297
LTV1 (84946)	LTV1	84946	-0.873165
GTF2F2 (2963)	GTF2F2	2963	-0.870852
UTP11 (51118)	UTP11	51118	-0.869924
KAT5 (10524)	KAT5	10524	-0.869522
C7orf26 (79034)	C7orf26	79034	-0.869279
TFB2M (64216)	TFB2M	64216	-0.86806
EED (8726)	EED	8726	-0.866637
NOC2L (26155)	NOC2L	26155	-0.86653
AHCY (191)	AHCY	191	-0.866304
POLD2 (5425)	POLD2	5425	-0.864553
RIC1 (57589)	RIC1	57589	-0.862862
MYT1 (4661)	MYT1	4661	-0.861758
UBIAD1 (29914)	UBIAD1	29914	-0.861602
INTS8 (55656)	INTS8	55656	-0.861523
FLII (2314)	FLII	2314	-0.86036
MCM3AP (8888)	MCM3AP	8888	-0.860271
BCLAF1 (9774)	BCLAF1	9774	-0.859646
SARS2 (54938)	SARS2	54938	-0.859475
SMNDC1 (10285)	SMNDC1	10285	-0.859439
MIS18BP1 (55320)	MIS18BP1	55320	-0.859098
LRRC37B (114659)	LRRC37B	114659	-0.858258
FDXR (2232)	FDXR	2232	-0.85769
VBP1 (7411)	VBP1	7411	-0.856892
RAD9A (5883)	RAD9A	5883	-0.856857
EEF1B2 (1933)	EEF1B2	1933	-0.855868
RPF2 (84154)	RPF2	84154	-0.854279
NFYC (4802)	NFYC	4802	-0.853971
MRPS2 (51116)	MRPS2	51116	-0.853564
PSMC4 (5704)	PSMC4	5704	-0.852229
SPATA5 (166378)	SPATA5	166378	-0.850985
DCTN2 (10540)	DCTN2	10540	-0.850744
HNRNPL (3191)	HNRNPL	3191	-0.849794
MARS2 (92935)	MARS2	92935	-0.849707
UQCRC2 (7385)	UQCRC2	7385	-0.847938
TBP (6908)	TBP	6908	-0.84759
TBCE (6905)	TBCE	6905	-0.847557
MRPL45 (84311)	MRPL45	84311	-0.847548
DDX23 (9416)	DDX23	9416	-0.847172
VARS2 (57176)	VARS2	57176	-0.846885
RFC5 (5985)	RFC5	5985	-0.846769
PGAM1 (5223)	PGAM1	5223	-0.84588
ZNF629 (23361)	ZNF629	23361	-0.845719
GTF2H3 (2967)	GTF2H3	2967	-0.845378
HIST2H2BF (440689)	HIST2H2BF	440689	-0.8438
CARS2 (79587)	CARS2	79587	-0.842923
LSM11 (134353)	LSM11	134353	-0.84139
HARS2 (23438)	HARS2	23438	-0.840336
RAD17 (5884)	RAD17	5884	-0.840312
POP1 (10940)	POP1	10940	-0.839937
MRPS12 (6183)	MRPS12	6183	-0.839462
HIST1H2AE (3012)	HIST1H2AE	3012	-0.839058
ACTR5 (79913)	ACTR5	79913	-0.838601
DPM2 (8818)	DPM2	8818	-0.838553
PDCD7 (10081)	PDCD7	10081	-0.838396
HDAC3 (8841)	HDAC3	8841	-0.838391
PFDN4 (5203)	PFDN4	5203	-0.838133
CHCHD1 (118487)	CHCHD1	118487	-0.837483
PI4KA (5297)	PI4KA	5297	-0.836248
SEC63 (11231)	SEC63	11231	-0.834093
LENG8 (114823)	LENG8	114823	-0.833647
EARS2 (124454)	EARS2	124454	-0.833633
ATR (545)	ATR	545	-0.833277
RPP14 (11102)	RPP14	11102	-0.833196
CTU2 (348180)	CTU2	348180	-0.832444
RPL7L1 (285855)	RPL7L1	285855	-0.832361
YEATS4 (8089)	YEATS4	8089	-0.832282
PPP2R3C (55012)	PPP2R3C	55012	-0.832192
RPL36AL (6166)	RPL36AL	6166	-0.831852
OSTC (58505)	OSTC	58505	-0.831746
RPL41 (6171)	RPL41	6171	-0.831332
NPIPA5 (100288332)	NPIPA5	100288332	-0.831129
SCAF8 (22828)	SCAF8	22828	-0.830913
NHP2 (55651)	NHP2	55651	-0.828805
RAD51D (5892)	RAD51D	5892	-0.827282
COG3 (83548)	COG3	83548	-0.824591
MMP28 (79148)	MMP28	79148	-0.823
LMNB1 (4001)	LMNB1	4001	-0.821543
OR1D2 (4991)	OR1D2	4991	-0.821298
SLC35G3 (146861)	SLC35G3	146861	-0.819429
FBLIM1 (54751)	FBLIM1	54751	-0.81929
BMS1 (9790)	BMS1	9790	-0.818291
STRAP (11171)	STRAP	11171	-0.817937
NOP10 (55505)	NOP10	55505	-0.817703
TRAIP (10293)	TRAIP	10293	-0.816138
PPIA (5478)	PPIA	5478	-0.816097
LSM10 (84967)	LSM10	84967	-0.814356
ZFX (7543)	ZFX	7543	-0.813808
LUC7L2 (51631)	LUC7L2	51631	-0.813
NDUFS8 (4728)	NDUFS8	4728	-0.812438
HMGB3 (3149)	HMGB3	3149	-0.812166
SPATA31A6 (389730)	SPATA31A6	389730	-0.812029
BANF1 (8815)	BANF1	8815	-0.811207
MRPL33 (9553)	MRPL33	9553	-0.811148
HIST1H2BN (8341)	HIST1H2BN	8341	-0.810925
RINT1 (60561)	RINT1	60561	-0.810034
PPP4C (5531)	PPP4C	5531	-0.809763
C19orf70 (125988)	C19orf70	125988	-0.809397
CRLS1 (54675)	CRLS1	54675	-0.809153
DNAJB11 (51726)	DNAJB11	51726	-0.806621
SEC61B (10952)	SEC61B	10952	-0.806213
COG2 (22796)	COG2	22796	-0.805742
TIPIN (54962)	TIPIN	54962	-0.805741
TFRC (7037)	TFRC	7037	-0.805411
KLHL11 (55175)	KLHL11	55175	-0.802624
HIST1H2AD (3013)	HIST1H2AD	3013	-0.802096
ALG1L (200810)	ALG1L	200810	-0.802005
UBE2H (7328)	UBE2H	7328	-0.801
TXNL4B (54957)	TXNL4B	54957	-0.800773
THAP11 (57215)	THAP11	57215	-0.800072
MT2A (4502)	MT2A	4502	-0.799609
PIK3CA (5290)	PIK3CA	5290	-0.799225
HYPK (25764)	HYPK	25764	-0.799223
METTL3 (56339)	METTL3	56339	-0.799046
SGO1 (151648)	SGO1	151648	-0.798602
THRA (7067)	THRA	7067	-0.798
C1QTNF1 (114897)	C1QTNF1	114897	-0.796551
HLA-A (3105)	HLA-A	3105	-0.796482
RPL37A (6168)	RPL37A	6168	-0.796397
SRSF11 (9295)	SRSF11	9295	-0.795876
BRPF1 (7862)	BRPF1	7862	-0.794863
ACTR1B (10120)	ACTR1B	10120	-0.794592
KRR1 (11103)	KRR1	11103	-0.794437
CHTF8 (54921)	CHTF8	54921	-0.793775
NELFCD (51497)	NELFCD	51497	-0.793506
RNF40 (9810)	RNF40	9810	-0.793407
WAPL (23063)	WAPL	23063	-0.793219
MED13L (23389)	MED13L	23389	-0.793
PHAX (51808)	PHAX	51808	-0.792966
HJURP (55355)	HJURP	55355	-0.792763
SRP68 (6730)	SRP68	6730	-0.792664
ARFRP1 (10139)	ARFRP1	10139	-0.792404
ZMYM2 (7750)	ZMYM2	7750	-0.792
SUPV3L1 (6832)	SUPV3L1	6832	-0.79181
MRPL2 (51069)	MRPL2	51069	-0.791775
EIF2B1 (1967)	EIF2B1	1967	-0.791373
FECH (2235)	FECH	2235	-0.79041
CCDC86 (79080)	CCDC86	79080	-0.789884
MRPL43 (84545)	MRPL43	84545	-0.788721
CBWD2 (150472)	CBWD2	150472	-0.788522
COQ4 (51117)	COQ4	51117	-0.787602
AAMP (14)	AAMP	14	-0.78724
NUBP1 (4682)	NUBP1	4682	-0.786176
TMED10 (10972)	TMED10	10972	-0.785926
C19orf67 (646457)	C19orf67	646457	-0.785654
SUMO2 (6613)	SUMO2	6613	-0.785375
CTAGE9 (643854)	CTAGE9	643854	-0.784415
FBXO28 (23219)	FBXO28	23219	-0.7843
GPR179 (440435)	GPR179	440435	-0.783916
SARNP (84324)	SARNP	84324	-0.783811
SMG5 (23381)	SMG5	23381	-0.783538
RAD54L2 (23132)	RAD54L2	23132	-0.782623
LAS1L (81887)	LAS1L	81887	-0.78217
ZBTB7A (51341)	ZBTB7A	51341	-0.781351
ECPAS (23392)	ECPAS	23392	-0.778558
ARID5B (84159)	ARID5B	84159	-0.778
EIF2S2 (8894)	EIF2S2	8894	-0.777752
PFDN1 (5201)	PFDN1	5201	-0.776866
WIZ (58525)	WIZ	58525	-0.776602
KRT18 (3875)	KRT18	3875	-0.775116
PPP1CB (5500)	PPP1CB	5500	-0.775104
C11orf68 (83638)	C11orf68	83638	-0.774886
MCRS1 (10445)	MCRS1	10445	-0.774313
MRPS23 (51649)	MRPS23	51649	-0.773911
THAP3 (90326)	THAP3	90326	-0.773714
NFKBIA (4792)	NFKBIA	4792	-0.773409
USP18 (11274)	USP18	11274	-0.773393
RER1 (11079)	RER1	11079	-0.772478
YEATS2 (55689)	YEATS2	55689	-0.771287
NDUFA11 (126328)	NDUFA11	126328	-0.770969
MRPL49 (740)	MRPL49	740	-0.770807
RTCB (51493)	RTCB	51493	-0.770031
GEMIN8 (54960)	GEMIN8	54960	-0.769571
DERL2 (51009)	DERL2	51009	-0.768807
SLC2A1 (6513)	SLC2A1	6513	-0.767842
MBNL1 (4154)	MBNL1	4154	-0.766181
KNL1 (57082)	KNL1	57082	-0.766176
NOC4L (79050)	NOC4L	79050	-0.765332
STAG1 (10274)	STAG1	10274	-0.764889
RCL1 (10171)	RCL1	10171	-0.764846
MIOS (54468)	MIOS	54468	-0.764511
MED15 (51586)	MED15	51586	-0.764325
KMT5B (51111)	KMT5B	51111	-0.764
CIT (11113)	CIT	11113	-0.763937
RAB11A (8766)	RAB11A	8766	-0.763323
PSMB1 (5689)	PSMB1	5689	-0.763292
RING1 (6015)	RING1	6015	-0.763
RBSN (64145)	RBSN	64145	-0.762886
ZFR (51663)	ZFR	51663	-0.762771
PPIL4 (85313)	PPIL4	85313	-0.762569
COA7 (65260)	COA7	65260	-0.762511
SNRPA (6626)	SNRPA	6626	-0.76231
MRPL27 (51264)	MRPL27	51264	-0.762175
CENPC (1060)	CENPC	1060	-0.761887
YY1 (7528)	YY1	7528	-0.761621
ACTG1 (71)	ACTG1	71	-0.761272
MBD3 (53615)	MBD3	53615	-0.760482
TAF12 (6883)	TAF12	6883	-0.760074
PRODH (5625)	PRODH	5625	-0.76
MED7 (9443)	MED7	9443	-0.759662
CDC42 (998)	CDC42	998	-0.759534
UCN (7349)	UCN	7349	-0.758877
STXBP1 (6812)	STXBP1	6812	-0.7587
GOLGA6B (55889)	GOLGA6B	55889	-0.75716
BUB1 (699)	BUB1	699	-0.755948
ZNF574 (64763)	ZNF574	64763	-0.755419
SDHAF1 (644096)	SDHAF1	644096	-0.754814
CDC42SE1 (56882)	CDC42SE1	56882	-0.753638
RTRAF (51637)	RTRAF	51637	-0.752653
FAM32A (26017)	FAM32A	26017	-0.752639
INTS12 (57117)	INTS12	57117	-0.751468
CHKA (1119)	CHKA	1119	-0.751259
KRTAP10-9 (386676)	KRTAP10-9	386676	-0.750998
RPP30 (10556)	RPP30	10556	-0.749776
DDX11 (1663)	DDX11	1663	-0.749253
OR10C1 (442194)	OR10C1	442194	-0.748632
VRK1 (7443)	VRK1	7443	-0.748263
COPS2 (9318)	COPS2	9318	-0.747831
UNC45A (55898)	UNC45A	55898	-0.747585
CEBPZ (10153)	CEBPZ	10153	-0.747531
EIF3L (51386)	EIF3L	51386	-0.74688
CSNK2A1 (1457)	CSNK2A1	1457	-0.746328
ATP5F1B (506)	ATP5F1B	506	-0.7463
LONP1 (9361)	LONP1	9361	-0.74611
KRT10 (3858)	KRT10	3858	-0.745845
HIST1H2AM (8336)	HIST1H2AM	8336	-0.745609
RPS21 (6227)	RPS21	6227	-0.745329
HIST1H2BI (8346)	HIST1H2BI	8346	-0.745264
BIRC6 (57448)	BIRC6	57448	-0.745026
NAT10 (55226)	NAT10	55226	-0.743649
PKM (5315)	PKM	5315	-0.743604
PSMD11 (5717)	PSMD11	5717	-0.743405
CYC1 (1537)	CYC1	1537	-0.743195
EHMT2 (10919)	EHMT2	10919	-0.742984
CYP2A13 (1553)	CYP2A13	1553	-0.742708
NOL11 (25926)	NOL11	25926	-0.741655
RPAP2 (79871)	RPAP2	79871	-0.741534
RBBP4 (5928)	RBBP4	5928	-0.740955
CEP85 (64793)	CEP85	64793	-0.740829
ZNRD1 (30834)	ZNRD1	30834	-0.740691
RRP7A (27341)	RRP7A	27341	-0.740624
NCAPH2 (29781)	NCAPH2	29781	-0.739929
KANSL1 (284058)	KANSL1	284058	-0.739778
CPAMD8 (27151)	CPAMD8	27151	-0.739424
RNF168 (165918)	RNF168	165918	-0.73916
RPL6 (6128)	RPL6	6128	-0.738118
GTF2F1 (2962)	GTF2F1	2962	-0.737427
TRMT61A (115708)	TRMT61A	115708	-0.736811
IMP3 (55272)	IMP3	55272	-0.736152
DPH6 (89978)	DPH6	89978	-0.735682
SPATA5L1 (79029)	SPATA5L1	79029	-0.735552
TAF1B (9014)	TAF1B	9014	-0.734468
DDX19B (11269)	DDX19B	11269	-0.734271
INTS14 (81556)	INTS14	81556	-0.734153
UCHL5 (51377)	UCHL5	51377	-0.733918
TUBD1 (51174)	TUBD1	51174	-0.733817
PSPC1 (55269)	PSPC1	55269	-0.733538
C9orf16 (79095)	C9orf16	79095	-0.732298
RBM28 (55131)	RBM28	55131	-0.73193
YRDC (79693)	YRDC	79693	-0.731442
TPI1 (7167)	TPI1	7167	-0.730592
DDX27 (55661)	DDX27	55661	-0.730151
HOXC10 (3226)	HOXC10	3226	-0.729308
SNAPC3 (6619)	SNAPC3	6619	-0.729068
NAPA (8775)	NAPA	8775	-0.728886
DNAJC11 (55735)	DNAJC11	55735	-0.728356
WNK1 (65125)	WNK1	65125	-0.727988
RNF8 (9025)	RNF8	9025	-0.727932
SNAP23 (8773)	SNAP23	8773	-0.727856
SLC25A3 (5250)	SLC25A3	5250	-0.72783
SELENOW (6415)	SELENOW	6415	-0.727536
UTP18 (51096)	UTP18	51096	-0.727442
CUL2 (8453)	CUL2	8453	-0.727326
MOB4 (25843)	MOB4	25843	-0.72726
EGLN2 (112398)	EGLN2	112398	-0.726754
CFL1 (1072)	CFL1	1072	-0.726541
DDX51 (317781)	DDX51	317781	-0.726507
WDR7 (23335)	WDR7	23335	-0.726349
NAGLU (4669)	NAGLU	4669	-0.725695
FAF2 (23197)	FAF2	23197	-0.72452
DCTN4 (51164)	DCTN4	51164	-0.724342
WAC (51322)	WAC	51322	-0.72389
CTR9 (9646)	CTR9	9646	-0.723766
RARS2 (57038)	RARS2	57038	-0.723644
SAMM50 (25813)	SAMM50	25813	-0.723558
PSMD9 (5715)	PSMD9	5715	-0.72321
TFPT (29844)	TFPT	29844	-0.723113
GEMIN4 (50628)	GEMIN4	50628	-0.722366
PPIAL4G (644591)	PPIAL4G	644591	-0.721635
ZW10 (9183)	ZW10	9183	-0.721599
GATAD2A (54815)	GATAD2A	54815	-0.720682
PRKCZ (5590)	PRKCZ	5590	-0.720003
ABCG1 (9619)	ABCG1	9619	-0.719652
RPAP3 (79657)	RPAP3	79657	-0.719209
SNRNP40 (9410)	SNRNP40	9410	-0.719043
RTF1 (23168)	RTF1	23168	-0.718816
MAEA (10296)	MAEA	10296	-0.718635
MPHOSPH6 (10200)	MPHOSPH6	10200	-0.718617
CAMLG (819)	CAMLG	819	-0.717798
USF2 (7392)	USF2	7392	-0.71778
SKP2 (6502)	SKP2	6502	-0.717475
NAA40 (79829)	NAA40	79829	-0.717232
NAA20 (51126)	NAA20	51126	-0.71702
RBM42 (79171)	RBM42	79171	-0.715892
ZFP69B (65243)	ZFP69B	65243	-0.715154
PRR22 (163154)	PRR22	163154	-0.714963
LIN54 (132660)	LIN54	132660	-0.714728
ZNF728 (388523)	ZNF728	388523	-0.714061
NBAS (51594)	NBAS	51594	-0.713527
CLSPN (63967)	CLSPN	63967	-0.713271
ST3GAL1 (6482)	ST3GAL1	6482	-0.712846
AGAP5 (729092)	AGAP5	729092	-0.712729
SLC25A10 (1468)	SLC25A10	1468	-0.712199
MTMR6 (9107)	MTMR6	9107	-0.711545
METTL1 (4234)	METTL1	4234	-0.711304
DCAF6 (55827)	DCAF6	55827	-0.710838
YTHDC1 (91746)	YTHDC1	91746	-0.710533
SEC62 (7095)	SEC62	7095	-0.710152
HLA-F (3134)	HLA-F	3134	-0.709762
C16orf86 (388284)	C16orf86	388284	-0.708863
HIST1H4L (8368)	HIST1H4L	8368	-0.708459
MED13 (9969)	MED13	9969	-0.707605
QRICH1 (54870)	QRICH1	54870	-0.707357
TUBA1C (84790)	TUBA1C	84790	-0.706755
MAPKAP1 (79109)	MAPKAP1	79109	-0.706463
OR8A1 (390275)	OR8A1	390275	-0.705614
PHF20 (51230)	PHF20	51230	-0.705555
PELO (53918)	PELO	53918	-0.705466
CIAPIN1 (57019)	CIAPIN1	57019	-0.705256
KRTAP4-2 (85291)	KRTAP4-2	85291	-0.704369
MRPL12 (6182)	MRPL12	6182	-0.70289
NSMCE3 (56160)	NSMCE3	56160	-0.701888
MAP4K2 (5871)	MAP4K2	5871	-0.701232
SDF2L1 (23753)	SDF2L1	23753	-0.700714
MMS19 (64210)	MMS19	64210	-0.700384
DCTN1 (1639)	DCTN1	1639	-0.699629
HIST1H1E (3008)	HIST1H1E	3008	-0.699
RAC3 (5881)	RAC3	5881	-0.698821
UQCC2 (84300)	UQCC2	84300	-0.698729
WDR25 (79446)	WDR25	79446	-0.69849
POGZ (23126)	POGZ	23126	-0.698184
SDHAF2 (54949)	SDHAF2	54949	-0.697846
SCAF1 (58506)	SCAF1	58506	-0.697564
CHP1 (11261)	CHP1	11261	-0.697261
KXD1 (79036)	KXD1	79036	-0.697081
THOC1 (9984)	THOC1	9984	-0.69665
PPP1R7 (5510)	PPP1R7	5510	-0.696376
PSMG2 (56984)	PSMG2	56984	-0.695597
MINDY2 (54629)	MINDY2	54629	-0.695243
TRAPPC5 (126003)	TRAPPC5	126003	-0.694973
RAB6A (5870)	RAB6A	5870	-0.694644
ATP2C1 (27032)	ATP2C1	27032	-0.694623
CXXC1 (30827)	CXXC1	30827	-0.694228
OR2T29 (343563)	OR2T29	343563	-0.692951
DNMT1 (1786)	DNMT1	1786	-0.692885
HIST1H2AB (8335)	HIST1H2AB	8335	-0.692774
EIF1 (10209)	EIF1	10209	-0.692674
ELP2 (55250)	ELP2	55250	-0.692634
COPS9 (150678)	COPS9	150678	-0.692097
CCL5 (6352)	CCL5	6352	-0.692
CCT7 (10574)	CCT7	10574	-0.691883
PIK3R4 (30849)	PIK3R4	30849	-0.690761
WDR61 (80349)	WDR61	80349	-0.690227
MRPS26 (64949)	MRPS26	64949	-0.689937
FARS2 (10667)	FARS2	10667	-0.689936
RPP21 (79897)	RPP21	79897	-0.689655
MRPL54 (116541)	MRPL54	116541	-0.688962
SOX9 (6662)	SOX9	6662	-0.687969
ADAT2 (134637)	ADAT2	134637	-0.687839
BRK1 (55845)	BRK1	55845	-0.687591
PRR12 (57479)	PRR12	57479	-0.687575
COX17 (10063)	COX17	10063	-0.687569
PITPNM1 (9600)	PITPNM1	9600	-0.687552
CHMP3 (51652)	CHMP3	51652	-0.687014
CHMP4B (128866)	CHMP4B	128866	-0.687009
NUP54 (53371)	NUP54	53371	-0.686875
KDM4A (9682)	KDM4A	9682	-0.68679
POTEI (653269)	POTEI	653269	-0.686479
CCDC137 (339230)	CCDC137	339230	-0.686103
DUSP14 (11072)	DUSP14	11072	-0.686056
NFIB (4781)	NFIB	4781	-0.685954
MRPL10 (124995)	MRPL10	124995	-0.685754
MCM3 (4172)	MCM3	4172	-0.685364
ZNF407 (55628)	ZNF407	55628	-0.685339
IMPDH2 (3615)	IMPDH2	3615	-0.685185
INTS10 (55174)	INTS10	55174	-0.684909
ERAL1 (26284)	ERAL1	26284	-0.684492
WDR3 (10885)	WDR3	10885	-0.683851
TERF1 (7013)	TERF1	7013	-0.683746
DNAJC9 (23234)	DNAJC9	23234	-0.683724
EXOSC7 (23016)	EXOSC7	23016	-0.683256
NCAPG2 (54892)	NCAPG2	54892	-0.683001
UXT (8409)	UXT	8409	-0.682864
PDCD6IP (10015)	PDCD6IP	10015	-0.682043
TRIM28 (10155)	TRIM28	10155	-0.682
MMAB (326625)	MMAB	326625	-0.681882
PKMYT1 (9088)	PKMYT1	9088	-0.681825
ARHGAP23 (57636)	ARHGAP23	57636	-0.680913
RPRD1B (58490)	RPRD1B	58490	-0.680753
PI4KB (5298)	PI4KB	5298	-0.680731
CHORDC1 (26973)	CHORDC1	26973	-0.680721
PTCD3 (55037)	PTCD3	55037	-0.680307
SMUG1 (23583)	SMUG1	23583	-0.680138
CTBP2 (1488)	CTBP2	1488	-0.680089
GAS2L2 (246176)	GAS2L2	246176	-0.680077
ASPSCR1 (79058)	ASPSCR1	79058	-0.679521
TSFM (10102)	TSFM	10102	-0.679057
DDX6 (1656)	DDX6	1656	-0.678894
CITED2 (10370)	CITED2	10370	-0.678459
DDI2 (84301)	DDI2	84301	-0.678335
FAAP20 (199990)	FAAP20	199990	-0.678102
COX7B (1349)	COX7B	1349	-0.677543
GATAD2B (57459)	GATAD2B	57459	-0.676658
ZNHIT3 (9326)	ZNHIT3	9326	-0.676484
YAE1 (57002)	YAE1	57002	-0.676222
ADAMTSL5 (339366)	ADAMTSL5	339366	-0.676
ARID1A (8289)	ARID1A	8289	-0.675969
EMC1 (23065)	EMC1	23065	-0.675068
CDYL (9425)	CDYL	9425	-0.675003
EXOSC3 (51010)	EXOSC3	51010	-0.674918
ELAC2 (60528)	ELAC2	60528	-0.6748
SSH2 (85464)	SSH2	85464	-0.674526
PNPT1 (87178)	PNPT1	87178	-0.67424
NOL6 (65083)	NOL6	65083	-0.67389
BTF3L4 (91408)	BTF3L4	91408	-0.67347
CS (1431)	CS	1431	-0.673281
GABPB1 (2553)	GABPB1	2553	-0.673195
ZNF687 (57592)	ZNF687	57592	-0.67319
CRX (1406)	CRX	1406	-0.673085
RXRA (6256)	RXRA	6256	-0.672808
TTC4 (7268)	TTC4	7268	-0.672277
RNF20 (56254)	RNF20	56254	-0.672053
TREML2 (79865)	TREML2	79865	-0.671741
PROCA1 (147011)	PROCA1	147011	-0.671403
ZNF468 (90333)	ZNF468	90333	-0.671123
CCP110 (9738)	CCP110	9738	-0.670728
HEXIM2 (124790)	HEXIM2	124790	-0.670425
EHBP1L1 (254102)	EHBP1L1	254102	-0.669985
WDR26 (80232)	WDR26	80232	-0.668968
SRRD (402055)	SRRD	402055	-0.66864
NSMCE1 (197370)	NSMCE1	197370	-0.667956
NAA25 (80018)	NAA25	80018	-0.667593
TOX4 (9878)	TOX4	9878	-0.667234
PDK2 (5164)	PDK2	5164	-0.666949
ZFP57 (346171)	ZFP57	346171	-0.666581
GTF2I (2969)	GTF2I	2969	-0.666528
TUBE1 (51175)	TUBE1	51175	-0.666119
DDX39B (7919)	DDX39B	7919	-0.66598
NDUFB7 (4713)	NDUFB7	4713	-0.66594
XRCC3 (7517)	XRCC3	7517	-0.66589
KRT31 (3881)	KRT31	3881	-0.665736
MZF1 (7593)	MZF1	7593	-0.665443
COG4 (25839)	COG4	25839	-0.665176
RPE (6120)	RPE	6120	-0.665063
GEMIN6 (79833)	GEMIN6	79833	-0.665036
MSL1 (339287)	MSL1	339287	-0.664757
TARS2 (80222)	TARS2	80222	-0.664613
PTAR1 (375743)	PTAR1	375743	-0.664505
TRAPPC11 (60684)	TRAPPC11	60684	-0.664388
MFN2 (9927)	MFN2	9927	-0.663372
BRMS1 (25855)	BRMS1	25855	-0.663339
ISG20L2 (81875)	ISG20L2	81875	-0.662505
FAM53A (152877)	FAM53A	152877	-0.661792
COX5B (1329)	COX5B	1329	-0.66071
PSG8 (440533)	PSG8	440533	-0.660602
NDUFAB1 (4706)	NDUFAB1	4706	-0.66029
MRPS28 (28957)	MRPS28	28957	-0.659687
CSNK1A1 (1452)	CSNK1A1	1452	-0.659425
UBE2C (11065)	UBE2C	11065	-0.659098
ORC4 (5000)	ORC4	5000	-0.659089
FSCN2 (25794)	FSCN2	25794	-0.658972
MRPS16 (51021)	MRPS16	51021	-0.658821
HSPA8 (3312)	HSPA8	3312	-0.658763
NMT1 (4836)	NMT1	4836	-0.658703
MPHOSPH10 (10199)	MPHOSPH10	10199	-0.658461
FRG1 (2483)	FRG1	2483	-0.658412
RBM4 (5936)	RBM4	5936	-0.65821
NDUFS7 (374291)	NDUFS7	374291	-0.657749
CNN2 (1265)	CNN2	1265	-0.657307
TEN1 (100134934)	TEN1	100134934	-0.657237
VPS35 (55737)	VPS35	55737	-0.657082
ZBTB2 (57621)	ZBTB2	57621	-0.657
DNAJC13 (23317)	DNAJC13	23317	-0.656976
SEMA6B (10501)	SEMA6B	10501	-0.656967
IPO9 (55705)	IPO9	55705	-0.656907
FAM210A (125228)	FAM210A	125228	-0.656426
ITPR3 (3710)	ITPR3	3710	-0.656184
NACC2 (138151)	NACC2	138151	-0.656044
MED18 (54797)	MED18	54797	-0.655969
NSD1 (64324)	NSD1	64324	-0.655429
CTXN1 (404217)	CTXN1	404217	-0.655393
ZNF85 (7639)	ZNF85	7639	-0.654943
LMAN2 (10960)	LMAN2	10960	-0.6544
OIP5 (11339)	OIP5	11339	-0.654142
RBX1 (9978)	RBX1	9978	-0.653707
AR (367)	AR	367	-0.653
CDK12 (51755)	CDK12	51755	-0.652944
HIST2H2BE (8349)	HIST2H2BE	8349	-0.652764
ABHD15 (116236)	ABHD15	116236	-0.652387
PPIH (10465)	PPIH	10465	-0.652011
POLG2 (11232)	POLG2	11232	-0.651685
HAUS8 (93323)	HAUS8	93323	-0.651471
SETD2 (29072)	SETD2	29072	-0.650978
C1orf74 (148304)	C1orf74	148304	-0.650594
NKAPD1 (55216)	NKAPD1	55216	-0.65054
ABHD13 (84945)	ABHD13	84945	-0.649862
MPV17L (255027)	MPV17L	255027	-0.649413
TBL3 (10607)	TBL3	10607	-0.649057
SRP14 (6727)	SRP14	6727	-0.648987
GIT1 (28964)	GIT1	28964	-0.648207
GNG13 (51764)	GNG13	51764	-0.647678
MRM2 (29960)	MRM2	29960	-0.647601
EFL1 (79631)	EFL1	79631	-0.646908
NDUFA2 (4695)	NDUFA2	4695	-0.646605
CCDC114 (93233)	CCDC114	93233	-0.646459
PPA1 (5464)	PPA1	5464	-0.646425
MRPL41 (64975)	MRPL41	64975	-0.646421
SPRTN (83932)	SPRTN	83932	-0.646309
DIAPH1 (1729)	DIAPH1	1729	-0.646192
ANKRD49 (54851)	ANKRD49	54851	-0.64614
CENPO (79172)	CENPO	79172	-0.646081
PGK1 (5230)	PGK1	5230	-0.64581
SYVN1 (84447)	SYVN1	84447	-0.645391
LTB4R2 (56413)	LTB4R2	56413	-0.644601
TEKT2 (27285)	TEKT2	27285	-0.644563
RNF4 (6047)	RNF4	6047	-0.644316
SP2 (6668)	SP2	6668	-0.6438
FAM207A (85395)	FAM207A	85395	-0.643543
FAM98B (283742)	FAM98B	283742	-0.643127
CBWD5 (220869)	CBWD5	220869	-0.642403
TOE1 (114034)	TOE1	114034	-0.642169
LST1 (7940)	LST1	7940	-0.640548
KDM1A (23028)	KDM1A	23028	-0.640037
FDX2 (112812)	FDX2	112812	-0.639981
ZRANB2 (9406)	ZRANB2	9406	-0.639925
HIST1H3H (8357)	HIST1H3H	8357	-0.639695
KDSR (2531)	KDSR	2531	-0.63862
ZDHHC7 (55625)	ZDHHC7	55625	-0.638521
CASKIN2 (57513)	CASKIN2	57513	-0.638
NCL (4691)	NCL	4691	-0.637923
IGSF3 (3321)	IGSF3	3321	-0.637899
STAT5A (6776)	STAT5A	6776	-0.637512
DRG1 (4733)	DRG1	4733	-0.637496
CCDC106 (29903)	CCDC106	29903	-0.636835
ZNHIT6 (54680)	ZNHIT6	54680	-0.636566
CLUH (23277)	CLUH	23277	-0.636108
MRPL57 (78988)	MRPL57	78988	-0.636058
RBM10 (8241)	RBM10	8241	-0.636044
PCNX3 (399909)	PCNX3	399909	-0.635916
HNRNPU (3192)	HNRNPU	3192	-0.634934
PRKRIP1 (79706)	PRKRIP1	79706	-0.634819
TMEM41B (440026)	TMEM41B	440026	-0.634064
PTGES3 (10728)	PTGES3	10728	-0.634
OR2T5 (401993)	OR2T5	401993	-0.633874
PBXIP1 (57326)	PBXIP1	57326	-0.633678
NPM1 (4869)	NPM1	4869	-0.632971
C19orf25 (148223)	C19orf25	148223	-0.632212
TBRG1 (84897)	TBRG1	84897	-0.632
CBLL1 (79872)	CBLL1	79872	-0.631937
ARMC5 (79798)	ARMC5	79798	-0.631567
ATXN2 (6311)	ATXN2	6311	-0.631475
ENSA (2029)	ENSA	2029	-0.631382
SLC25A26 (115286)	SLC25A26	115286	-0.630574
GLRX3 (10539)	GLRX3	10539	-0.630506
DCAF15 (90379)	DCAF15	90379	-0.630285
PNKP (11284)	PNKP	11284	-0.630218
MYO18A (399687)	MYO18A	399687	-0.630178
ACTR1A (10121)	ACTR1A	10121	-0.629957
PYCR1 (5831)	PYCR1	5831	-0.629656
VPS29 (51699)	VPS29	51699	-0.629116
OR10H1 (26539)	OR10H1	26539	-0.629018
PWP2 (5822)	PWP2	5822	-0.628734
NGFR (4804)	NGFR	4804	-0.628627
CYHR1 (50626)	CYHR1	50626	-0.62821
GFM1 (85476)	GFM1	85476	-0.627756
URM1 (81605)	URM1	81605	-0.627278
RIMBP3 (85376)	RIMBP3	85376	-0.626194
KDM5C (8242)	KDM5C	8242	-0.62605
ZNF676 (163223)	ZNF676	163223	-0.62586
RBBP8 (5932)	RBBP8	5932	-0.625662
ZWINT (11130)	ZWINT	11130	-0.62533
CERCAM (51148)	CERCAM	51148	-0.62523
TDGF1 (6997)	TDGF1	6997	-0.624871
XPO5 (57510)	XPO5	57510	-0.624093
ZNF696 (79943)	ZNF696	79943	-0.62395
SURF6 (6838)	SURF6	6838	-0.623855
SOD1 (6647)	SOD1	6647	-0.623723
MRPL34 (64981)	MRPL34	64981	-0.62366
SPTLC1 (10558)	SPTLC1	10558	-0.62365
MTA2 (9219)	MTA2	9219	-0.623486
EPOP (100170841)	EPOP	100170841	-0.623432
MED31 (51003)	MED31	51003	-0.623258
ID4 (3400)	ID4	3400	-0.622811
MTF1 (4520)	MTF1	4520	-0.622264
ELOF1 (84337)	ELOF1	84337	-0.621747
TMSB10 (9168)	TMSB10	9168	-0.621096
CHTF18 (63922)	CHTF18	63922	-0.62094
SKP1 (6500)	SKP1	6500	-0.620822
AATF (26574)	AATF	26574	-0.620741
NUP107 (57122)	NUP107	57122	-0.620397
TRNAU1AP (54952)	TRNAU1AP	54952	-0.620384
DDN (23109)	DDN	23109	-0.620007
CFB (629)	CFB	629	-0.619784
PIK3C3 (5289)	PIK3C3	5289	-0.61932
ZNF143 (7702)	ZNF143	7702	-0.618896
ALDH18A1 (5832)	ALDH18A1	5832	-0.618811
EXOC8 (149371)	EXOC8	149371	-0.61793
LARS2 (23395)	LARS2	23395	-0.61785
ACO2 (50)	ACO2	50	-0.617836
ZC3H4 (23211)	ZC3H4	23211	-0.617155
HIST1H1C (3006)	HIST1H1C	3006	-0.616913
MRPL53 (116540)	MRPL53	116540	-0.616627
PTPMT1 (114971)	PTPMT1	114971	-0.616185
AP2S1 (1175)	AP2S1	1175	-0.61594
GEMIN7 (79760)	GEMIN7	79760	-0.615883
ANKRD36B (57730)	ANKRD36B	57730	-0.615642
H2AFX (3014)	H2AFX	3014	-0.615624
TCEAL9 (51186)	TCEAL9	51186	-0.615216
MRPL55 (128308)	MRPL55	128308	-0.614826
SEPHS2 (22928)	SEPHS2	22928	-0.614784
HSD17B10 (3028)	HSD17B10	3028	-0.614625
MED16 (10025)	MED16	10025	-0.614192
ECEL1 (9427)	ECEL1	9427	-0.613852
OR10H5 (284433)	OR10H5	284433	-0.613031
GPAT4 (137964)	GPAT4	137964	-0.612925
CORO6 (84940)	CORO6	84940	-0.612854
RNASEH2C (84153)	RNASEH2C	84153	-0.612699
AURKAIP1 (54998)	AURKAIP1	54998	-0.612066
PAGR1 (79447)	PAGR1	79447	-0.611805
BLOC1S3 (388552)	BLOC1S3	388552	-0.611356
CTU1 (90353)	CTU1	90353	-0.611258
BCS1L (617)	BCS1L	617	-0.610708
UBE4B (10277)	UBE4B	10277	-0.610333
FAM117B (150864)	FAM117B	150864	-0.609037
CEBPA (1050)	CEBPA	1050	-0.608374
PCYT2 (5833)	PCYT2	5833	-0.607939
MYDGF (56005)	MYDGF	56005	-0.607886
BDP1 (55814)	BDP1	55814	-0.607842
METTL25 (84190)	METTL25	84190	-0.607686
MRPL22 (29093)	MRPL22	29093	-0.607031
CCDC115 (84317)	CCDC115	84317	-0.606774
NDUFA9 (4704)	NDUFA9	4704	-0.606727
PYGM (5837)	PYGM	5837	-0.606425
NAA30 (122830)	NAA30	122830	-0.605238
VPS37A (137492)	VPS37A	137492	-0.605089
SLC16A10 (117247)	SLC16A10	117247	-0.605
ATXN10 (25814)	ATXN10	25814	-0.604785
KDM8 (79831)	KDM8	79831	-0.604513
RRS1 (23212)	RRS1	23212	-0.604401
VPS72 (6944)	VPS72	6944	-0.604356
BCCIP (56647)	BCCIP	56647	-0.603906
NLRP13 (126204)	NLRP13	126204	-0.60388
MAP3K11 (4296)	MAP3K11	4296	-0.603697
MRPL37 (51253)	MRPL37	51253	-0.603588
ZNF593 (51042)	ZNF593	51042	-0.603577
TULP1 (7287)	TULP1	7287	-0.603398
TMEM82 (388595)	TMEM82	388595	-0.60301
FUT2 (2524)	FUT2	2524	-0.603
DUSP8 (1850)	DUSP8	1850	-0.6025
PRKRA (8575)	PRKRA	8575	-0.60226
FLAD1 (80308)	FLAD1	80308	-0.602
PQBP1 (10084)	PQBP1	10084	-0.60188
WDR4 (10785)	WDR4	10785	-0.601806
GMPPB (29925)	GMPPB	29925	-0.601746
ALG12 (79087)	ALG12	79087	-0.601694
PSMG1 (8624)	PSMG1	8624	-0.601512
ORC3 (23595)	ORC3	23595	-0.601479
PSMB7 (5695)	PSMB7	5695	-0.60037
ZNHIT1 (10467)	ZNHIT1	10467	-0.600248
CENPJ (55835)	CENPJ	55835	-0.600043
CDC26 (246184)	CDC26	246184	-0.600005
C17orf75 (64149)	C17orf75	64149	-0.599821
AIFM1 (9131)	AIFM1	9131	-0.599633
HIST1H3D (8351)	HIST1H3D	8351	-0.599619
ATP5ME (521)	ATP5ME	521	-0.599589
PHF13 (148479)	PHF13	148479	-0.599579
ABCB7 (22)	ABCB7	22	-0.599242
EXOSC9 (5393)	EXOSC9	5393	-0.599036
TIMM29 (90580)	TIMM29	90580	-0.598345
TRAF4 (9618)	TRAF4	9618	-0.598225
CCL16 (6360)	CCL16	6360	-0.598125
OR4F21 (441308)	OR4F21	441308	-0.597793
CCDC36 (339834)	CCDC36	339834	-0.597324
C1QBP (708)	C1QBP	708	-0.596941
ACOT12 (134526)	ACOT12	134526	-0.596356
ISCA2 (122961)	ISCA2	122961	-0.596002
OR1E2 (8388)	OR1E2	8388	-0.595847
CCDC78 (124093)	CCDC78	124093	-0.595624
ANAPC15 (25906)	ANAPC15	25906	-0.595623
LENG1 (79165)	LENG1	79165	-0.595557
MBD3L2 (125997)	MBD3L2	125997	-0.594946
TPM4 (7171)	TPM4	7171	-0.594916
MAP1LC3A (84557)	MAP1LC3A	84557	-0.594839
RFFL (117584)	RFFL	117584	-0.594779
PGD (5226)	PGD	5226	-0.594751
NUDT22 (84304)	NUDT22	84304	-0.593245
RDM1 (201299)	RDM1	201299	-0.59311
RRP1 (8568)	RRP1	8568	-0.592554
DPP7 (29952)	DPP7	29952	-0.592226
HIST1H3I (8354)	HIST1H3I	8354	-0.592217
ZNF253 (56242)	ZNF253	56242	-0.592009
OGFR (11054)	OGFR	11054	-0.592
PHF21A (51317)	PHF21A	51317	-0.592
GTF2H2C (728340)	GTF2H2C	728340	-0.591998
CCL3L3 (414062)	CCL3L3	414062	-0.591747
TAF1A (9015)	TAF1A	9015	-0.591355
URB2 (9816)	URB2	9816	-0.591315
DICER1 (23405)	DICER1	23405	-0.591129
ZNF644 (84146)	ZNF644	84146	-0.590203
OR10H2 (26538)	OR10H2	26538	-0.589769
RAB8B (51762)	RAB8B	51762	-0.58972
IPO5 (3843)	IPO5	3843	-0.589527
MRPL9 (65005)	MRPL9	65005	-0.589202
AQP7 (364)	AQP7	364	-0.588803
SMIM7 (79086)	SMIM7	79086	-0.588759
RPTOR (57521)	RPTOR	57521	-0.588738
TEX10 (54881)	TEX10	54881	-0.588718
GCN1 (10985)	GCN1	10985	-0.588487
OR7G1 (125962)	OR7G1	125962	-0.588134
CCDC59 (29080)	CCDC59	29080	-0.58811
RGP1 (9827)	RGP1	9827	-0.587922
BARD1 (580)	BARD1	580	-0.587852
SINHCAF (58516)	SINHCAF	58516	-0.587297
POLD4 (57804)	POLD4	57804	-0.587
USP14 (9097)	USP14	9097	-0.586979
SMC6 (79677)	SMC6	79677	-0.586965
CEP135 (9662)	CEP135	9662	-0.586956
LCN8 (138307)	LCN8	138307	-0.586242
SH3GL1 (6455)	SH3GL1	6455	-0.586219
SLC7A5 (8140)	SLC7A5	8140	-0.586105
PLCB3 (5331)	PLCB3	5331	-0.586
BTAF1 (9044)	BTAF1	9044	-0.585939
TOP2A (7153)	TOP2A	7153	-0.585798
ATP5F1C (509)	ATP5F1C	509	-0.585029
TNNT2 (7139)	TNNT2	7139	-0.584928
C1QTNF9B (387911)	C1QTNF9B	387911	-0.584628
TMEM240 (339453)	TMEM240	339453	-0.583986
OVCA2 (124641)	OVCA2	124641	-0.58395
SRFBP1 (153443)	SRFBP1	153443	-0.583854
MEMO1 (51072)	MEMO1	51072	-0.583801
FAM219A (203259)	FAM219A	203259	-0.583489
HIST1H1D (3007)	HIST1H1D	3007	-0.583207
NPM3 (10360)	NPM3	10360	-0.583137
PRAMEF12 (390999)	PRAMEF12	390999	-0.583
SMC5 (23137)	SMC5	23137	-0.582358
DNAJA1 (3301)	DNAJA1	3301	-0.582282
WDR33 (55339)	WDR33	55339	-0.581952
PCDHA4 (56144)	PCDHA4	56144	-0.581684
EZH2 (2146)	EZH2	2146	-0.581518
APOE (348)	APOE	348	-0.581
PALM (5064)	PALM	5064	-0.580846
PFDN5 (5204)	PFDN5	5204	-0.580703
RPL28 (6158)	RPL28	6158	-0.58007
MGA (23269)	MGA	23269	-0.58
NKX2-5 (1482)	NKX2-5	1482	-0.579934
BRIP1 (83990)	BRIP1	83990	-0.579685
PRUNE1 (58497)	PRUNE1	58497	-0.579513
DDX46 (9879)	DDX46	9879	-0.578915
METTL14 (57721)	METTL14	57721	-0.578588
CABP4 (57010)	CABP4	57010	-0.577972
PXN (5829)	PXN	5829	-0.577944
CYP4F2 (8529)	CYP4F2	8529	-0.577893
ADAT3 (113179)	ADAT3	113179	-0.577588
UGT2B11 (10720)	UGT2B11	10720	-0.577456
DNAJB1 (3337)	DNAJB1	3337	-0.577237
ZNF284 (342909)	ZNF284	342909	-0.577143
[truncated: 16,122 more rows]

## Sheet: Figure 1h
Figure 1h
Sample ID	Type	HNF1B expression	Statistics (Mann-Whitney U -test)	P value
1	Normal	-1.48543	Normal prostate (n=9) vs.Prostate tumor (n=25)	0.000671
2	Normal	-0.45066
3	Normal	-1.49881
4	Normal	-1.33985
5	Normal	-1.18286
6	Normal	-2.23947
7	Normal	-6.32193
8	Normal	-6.33985
9	Normal	-6.42626
13	Prostate cancer	-1
14	Prostate cancer	-1.85244
16	Prostate cancer	-6.40939
22	Prostate cancer	-6.14975
33	Prostate cancer	-6.18982
10	Prostate cancer	-6.22882
12	Prostate cancer	-1.73697
17	Prostate cancer	-6.18982
24	Prostate cancer	-1.50901
28	Prostate cancer	-6.32193
30	Prostate cancer	-1.60334
27	Prostate cancer	-1.47805
11	Prostate cancer	-0.50404
18	Prostate cancer	-6.30378
20	Prostate cancer	-6.26679
21	Prostate cancer	-1.73039
26	Prostate cancer	-3.26679
29	Prostate cancer	-6.30378
23	Prostate cancer	-6.32193
25	Prostate cancer	-2.05585
15	Prostate cancer	-6.14975
19	Prostate cancer	-6.14975
31	Prostate cancer	-6.12928
32	Prostate cancer	-1.89309
34	Prostate cancer	-6.2854

## Sheet: Figure 1i
Figure 1i
Sample ID	Type	HNF1B expression	Statistics (Kruskal–Wallis H test)	P value
1	Normal	2.2602	Normal prostate (n=23) vs.Prostate tumor (n=64) vs Metastasis (n=25)	0.000275
2	Normal	2.53283
3	Normal	2.35008
4	Normal	2.36068
5	Normal	2.1319
6	Normal	2.25563
7	Normal	2.2697
8	Normal	2.15275
9	Normal	2.26385
10	Normal	2.32181
11	Normal	2.09376
12	Normal	2.34187
13	Normal	2.67689
14	Normal	2.51426
15	Normal	2.24581
16	Normal	2.11501
17	Normal	2.02777
18	Normal	2.09132
19	Normal	2.47658
20	Normal	2.2424
21	Normal	2.11645
22	Normal	2.17662
23	Normal	2.22444
40	Prostate tumor	2.33037
52	Prostate tumor	2.40586
83	Prostate tumor	2.80186
25	Prostate tumor	2.84366
28	Prostate tumor	2.28892
29	Prostate tumor	2.45101
35	Prostate tumor	2.26564
41	Prostate tumor	2.11163
42	Prostate tumor	2.23242
44	Prostate tumor	2.34947
46	Prostate tumor	2.3442
49	Prostate tumor	2.51504
51	Prostate tumor	2.39298
56	Prostate tumor	2.60412
58	Prostate tumor	2.26364
63	Prostate tumor	2.29117
64	Prostate tumor	2.25206
65	Prostate tumor	2.75855
68	Prostate tumor	2.44145
70	Prostate tumor	2.34981
72	Prostate tumor	2.33098
74	Prostate tumor	2.60281
76	Prostate tumor	2.37932
79	Prostate tumor	2.21093
87	Prostate tumor	2.58338
24	Prostate tumor	2.15671
26	Prostate tumor	2.39908
30	Prostate tumor	2.48704
32	Prostate tumor	2.40704
33	Prostate tumor	2.61335
36	Prostate tumor	2.33138
39	Prostate tumor	2.351
43	Prostate tumor	2.35545
45	Prostate tumor	2.36565
47	Prostate tumor	2.26886
48	Prostate tumor	2.45633
50	Prostate tumor	2.42329
57	Prostate tumor	2.51658
59	Prostate tumor	1.95533
60	Prostate tumor	2.70603
61	Prostate tumor	2.4431
62	Prostate tumor	2.25392
67	Prostate tumor	2.71811
73	Prostate tumor	2.68594
75	Prostate tumor	2.34016
78	Prostate tumor	2.316
81	Prostate tumor	2.15218
82	Prostate tumor	2.54717
84	Prostate tumor	2.98392
85	Prostate tumor	1.99108
86	Prostate tumor	2.31756
27	Prostate tumor	2.77947
31	Prostate tumor	2.23441
37	Prostate tumor	2.46437
38	Prostate tumor	2.21383
53	Prostate tumor	2.61319
54	Prostate tumor	2.41443
55	Prostate tumor	2.27122
69	Prostate tumor	1.99951
71	Prostate tumor	2.45003
77	Prostate tumor	2.4257
80	Prostate tumor	2.62578
66	Prostate tumor	2.50375
34	Prostate tumor	2.31127
88	Metastasis	2.39591
89	Metastasis	2.43189
90	Metastasis	2.45801
91	Metastasis	3.56108
92	Metastasis	2.42604
93	Metastasis	2.74773
94	Metastasis	2.56377
95	Metastasis	2.36125
96	Metastasis	2.53052
97	Metastasis	2.70976
98	Metastasis	2.75658
99	Metastasis	2.33536
100	Metastasis	2.51555
101	Metastasis	2.60035
102	Metastasis	2.44593
103	Metastasis	2.28449
104	Metastasis	2.44088
105	Metastasis	2.41708
106	Metastasis	2.50092
107	Metastasis	2.43463
108	Metastasis	2.04391
109	Metastasis	2.35658
110	Metastasis	2.31335
111	Metastasis	2.42284
112	Metastasis	2.46117

## Sheet: Figure 1j
Figure 1j
Sample ID	Type	Grade	HNF1B expression	Statistics (Kruskal–Wallis H test)	P value
33	Prostate cancer	Grade 2	1.17411	Grade 2 (n=23) vs.Grade 3 (n=32) vs Grade 4 (n=3)	0.0327
51	Prostate cancer	Grade 2	1.9046
9	Prostate cancer	Grade 2	1.90058
12	Prostate cancer	Grade 2	1.23929
14	Prostate cancer	Grade 2	1.20945
1	Prostate cancer	Grade 2	0.8283
8	Prostate cancer	Grade 2	1.26215
13	Prostate cancer	Grade 2	0.9617
21	Prostate cancer	Grade 2	1.26501
22	Prostate cancer	Grade 2	1.76745
23	Prostate cancer	Grade 2	-1.07854
24	Prostate cancer	Grade 2	1.72411
27	Prostate cancer	Grade 2	0.7962
28	Prostate cancer	Grade 2	1.62695
29	Prostate cancer	Grade 2	0.21369
37	Prostate cancer	Grade 2	1.51028
38	Prostate cancer	Grade 2	1.78438
41	Prostate cancer	Grade 2	1.05492
42	Prostate cancer	Grade 2	0.70556
46	Prostate cancer	Grade 2	0.39929
54	Prostate cancer	Grade 2	0.94678
56	Prostate cancer	Grade 2	1.66421
40	Prostate cancer	Grade 2	1.21539
2	Prostate cancer	Grade 3	0.76216
50	Prostate cancer	Grade 3	1.47084
17	Prostate cancer	Grade 3	1.61828
25	Prostate cancer	Grade 3	0.33422
26	Prostate cancer	Grade 3	1.54417
32	Prostate cancer	Grade 3	1.78792
34	Prostate cancer	Grade 3	0.90536
44	Prostate cancer	Grade 3	1.40883
45	Prostate cancer	Grade 3	1.87115
10	Prostate cancer	Grade 3	1.64794
15	Prostate cancer	Grade 3	1.47257
57	Prostate cancer	Grade 3	1.31493
31	Prostate cancer	Grade 3	1.48503
35	Prostate cancer	Grade 3	0.31743
48	Prostate cancer	Grade 3	0.80038
49	Prostate cancer	Grade 3	1.17508
3	Prostate cancer	Grade 3	2.43711
5	Prostate cancer	Grade 3	1.31295
16	Prostate cancer	Grade 3	1.9391
36	Prostate cancer	Grade 3	0.77066
43	Prostate cancer	Grade 3	0.52186
52	Prostate cancer	Grade 3	1.29447
4	Prostate cancer	Grade 3	-1.44046
11	Prostate cancer	Grade 3	0.60364
19	Prostate cancer	Grade 3	1.76168
55	Prostate cancer	Grade 3	-0.87149
58	Prostate cancer	Grade 3	-0.52217
20	Prostate cancer	Grade 3	0.26213
39	Prostate cancer	Grade 3	1.66344
6	Prostate cancer	Grade 3	3.2716
60	Prostate cancer	Grade 3	-0.03845
59	Metastasis	Grade 3	2.43907
18	Prostate cancer	Grade 4	1.81588
30	Prostate cancer	Grade 4	2.46789
47	Prostate cancer	Grade 4	3.3915

[truncated: 144 more sheets: Figure 1k, Figure 2a, Figure 2b, Figure 2c, Figure 2d, Figure 2e, Figure 3a, Figure 3b, Figure 3c, Figure 3e-i, Figure 3j, Figure 3k, Figure 3l-n, Figure 4a, Figure 4b, Figure 4c, Figure 4d, Figure 4e, Figure 4f, Figure 4g …]
